# Supplementary material for: Bis[4-(dimethyl­amino)pyridinium] tetra­bromidocobaltate(II)
Source: Acta Crystallogr Sect E Struct Rep Online. 2009 Jul 1;65(Pt 8):m859. doi: 10.1107/S1600536809024398 (PMC2977134; doi:10.1107/S1600536809024398)
Supplement: Supplementary file 1 [file e-65-0m859-sup1.cif]

##############################################################################
###                                                                        ###
###        Electronic paper (Acta Crystallographica Section E)             ###
###                                                                        ###
##############################################################################
#                                                                            #
# This CIF contains the data in a paper accepted for publication in Acta     #
# Crystallographica Section E. It conforms to the requirements of Notes      #
# for Authors for Section E, and has been peer reviewed under the auspices   #
# of the IUCr Commission on Journals.                                        #
#                                                                            #
# Full details of the Crystallographic Information File format               #
# are given in the paper "The Crystallographic Information File (CIF):       #
# a New Standard Archive File for Crystallography" by S. R. Hall, F. H.      #
# Allen and I. D. Brown [Acta Cryst. (1991), A47, 655-685].                  #
#                                                                            #
# The current version of the core CIF dictionary is obtainable from          #
# ftp://ftp.iucr.org/pub/cif_core.dic. The current version number is 2.4.    #
#                                                                            #
# Software is freely available for graphical display of the structure(s) in  #
# this CIF.  For information consult the CIF home page http://www.iucr.org/  #
# cif/home.html                                                              #
#                                                                            #
# This file may be used for bona fide research purposes within the           #
# scientific community so long as proper attribution is given to the journal # 
# article from which it was obtained.                                        #
#                                                                            #
##############################################################################
                                             
data_global
_audit_creation_method     SHELXL-97
_journal_date_recd_electronic     2009-06-24
_journal_date_accepted     2009-06-24
_journal_name_full     'Acta Crystallographica, Section E'
_journal_year     2009
_journal_volume     65
_journal_issue      8
_journal_page_first     m859
_journal_page_last     m859
_journal_paper_category     QM
_journal_coeditor_code     BT2980
_publ_contact_author
;
Dr. Seik Weng Ng
Department of Chemistry
University of Malaya
50603 Kuala Lumpur
Malaysia
;
_publ_contact_author_email     seikweng@um.edu.my
_publ_contact_author_fax     '03 7967 4193'
_publ_contact_author_phone     '03 7967 6778'
_publ_section_title
;
Bis[4-(dimethylamino)pyridinium] tetrabromidocobaltate(II)
;
loop_
    _publ_author_name
    _publ_author_address
    'Lo, Kong Mun'
;
Department of Chemistry
University of Malaya
50603 Kuala Lumpur
Malaysia
;
    'Ng, Seik Weng'
;
Department of Chemistry
University of Malaya
50603 Kuala Lumpur
Malaysia
;
_publ_section_synopsis     .
data_I
_audit_creation_method     SHELXL-97
_chemical_name_systematic
;
Bis[4-(dimethylamino)pyridinium] tetrabromidocobaltate(II)
;
_chemical_name_common     ?
_chemical_formula_moiety     '2(C7 H11 N2 +), Br4 Co 2-'
_chemical_formula_sum     'C14 H22 Br4 Co N4'
_chemical_formula_iupac     '(C7 H11 N2)2 [Co Br4]'
_chemical_formula_weight     624.93
_chemical_melting_point     ?
_symmetry_cell_setting     Monoclinic
_symmetry_space_group_name_H-M     'C 2/c'
_symmetry_space_group_name_Hall     '-C 2yc'
loop_
    _symmetry_equiv_pos_as_xyz
    'x, y, z'
    '-x, y, -z+1/2'
    'x+1/2, y+1/2, z'
    '-x+1/2, y+1/2, -z+1/2'
    '-x, -y, -z'
    'x, -y, z-1/2'
    '-x+1/2, -y+1/2, -z'
    'x+1/2, -y+1/2, z-1/2'
_cell_length_a     10.4020(2)
_cell_length_b     12.1601(2)
_cell_length_c     16.9167(2)
_cell_angle_alpha     90.00
_cell_angle_beta     104.2700(10)
_cell_angle_gamma     90.00
_cell_volume     2073.76(6)
_cell_formula_units_Z     4
_cell_measurement_reflns_used     6526
_cell_measurement_theta_min     2.5
_cell_measurement_theta_max     28.4
_cell_measurement_temperature     140(2)
_exptl_crystal_description     Block
_exptl_crystal_colour     Blue
_exptl_crystal_size_max     0.40
_exptl_crystal_size_mid     0.35
_exptl_crystal_size_min     0.30
_exptl_crystal_density_diffrn     2.002
_exptl_crystal_density_meas     ?
_exptl_crystal_density_method     'not measured'
_exptl_crystal_F_000     1204
_exptl_absorpt_coefficient_mu     8.538
_exptl_absorpt_correction_type     Multi-scan
_exptl_absorpt_process_details     '(SADABS; Sheldrick, 1996)'
_exptl_absorpt_correction_T_min     0.1314
_exptl_absorpt_correction_T_max     0.1838
_diffrn_ambient_temperature     140(2)
_diffrn_radiation_type     MoK\a
_diffrn_radiation_wavelength     0.71073
_diffrn_radiation_source     'fine-focus sealed tube'
_diffrn_radiation_monochromator     graphite
_diffrn_measurement_device_type     'Bruker SMART APEX'
_diffrn_measurement_method     \w
_diffrn_detector_area_resol_mean     ?
_diffrn_reflns_number     8405
_diffrn_reflns_av_R_equivalents     0.0239
_diffrn_reflns_av_sigmaI/netI     0.0211
_diffrn_reflns_theta_min     2.48
_diffrn_reflns_theta_max     27.50
_diffrn_reflns_theta_full     27.50
_diffrn_measured_fraction_theta_max     0.999
_diffrn_measured_fraction_theta_full     0.999
_diffrn_reflns_limit_h_min     -11
_diffrn_reflns_limit_h_max     13
_diffrn_reflns_limit_k_min     -15
_diffrn_reflns_limit_k_max     15
_diffrn_reflns_limit_l_min     -21
_diffrn_reflns_limit_l_max     21
_diffrn_standards_number     0
_diffrn_standards_interval_count     0
_diffrn_standards_interval_time     0
_diffrn_standards_decay_%     0
_reflns_number_total     2386
_reflns_number_gt     2228
_reflns_threshold_expression     I>2\s(I)
_refine_ls_structure_factor_coef     Fsqd
_refine_ls_matrix_type     full
_refine_ls_R_factor_all     0.0235
_refine_ls_R_factor_gt     0.0213
_refine_ls_wR_factor_gt     0.0529
_refine_ls_wR_factor_ref     0.0539
_refine_ls_goodness_of_fit_ref     1.059
_refine_ls_restrained_S_all     1.059
_refine_ls_number_reflns     2386
_refine_ls_number_parameters     111
_refine_ls_number_restraints     1
_refine_ls_hydrogen_treatment     mixed
_refine_ls_weighting_scheme     calc
_refine_ls_weighting_details
         'calc w=1/[\s^2^(Fo^2^)+(0.0282P)^2^+3.2278P] where P=(Fo^2^+2Fc^2^)/3'
_atom_sites_solution_hydrogens     geom
_atom_sites_solution_primary     direct
_atom_sites_solution_secondary     difmap
_refine_ls_shift/su_max     0.001
_refine_ls_shift/su_mean     0.001
_refine_diff_density_max     0.488
_refine_diff_density_min     -0.749
_refine_ls_extinction_method     none
_refine_ls_extinction_coef     ?
loop_
    _atom_type_symbol
    _atom_type_description
    _atom_type_scat_dispersion_real
    _atom_type_scat_dispersion_imag
    _atom_type_scat_source
    'C' 'C' 0.0033 0.0016
                         'International Tables Vol C Tables 4.2.6.8 and 6.1.1.4'
    'H' 'H' 0.0000 0.0000
                         'International Tables Vol C Tables 4.2.6.8 and 6.1.1.4'
    'N' 'N' 0.0061 0.0033
                         'International Tables Vol C Tables 4.2.6.8 and 6.1.1.4'
    'Co' 'Co' 0.3494 0.9721
                         'International Tables Vol C Tables 4.2.6.8 and 6.1.1.4'
    'Br' 'Br' -0.2901 2.4595
                         'International Tables Vol C Tables 4.2.6.8 and 6.1.1.4'
_computing_data_collection     'APEX2 (Bruker, 2008)'
_computing_cell_refinement     'SAINT (Bruker, 2008)'
_computing_data_reduction     'SAINT (Bruker, 2008)'
_computing_structure_solution     'SHELXS97 (Sheldrick, 2008)'
_computing_structure_refinement     'SHELXL97 (Sheldrick, 2008)'
_computing_molecular_graphics     'X-SEED (Barbour, 2001)'
_computing_publication_material     'publCIF (Westrip, 2009)'
loop_
    _atom_site_type_symbol
    _atom_site_label
    _atom_site_fract_x
    _atom_site_fract_y
    _atom_site_fract_z
    _atom_site_U_iso_or_equiv
    _atom_site_adp_type
    _atom_site_calc_flag
    _atom_site_refinement_flags
    _atom_site_occupancy
    _atom_site_disorder_assembly
    _atom_site_disorder_group
    Br Br1 0.66045(2) 0.777934(17) 0.345907(13) 0.02380(7) Uani d . 1 . .
    Br Br2 0.36829(2) 0.555780(17) 0.314578(12) 0.02431(7) Uani d . 1 . .
    Co Co1 0.5000 0.67093(3) 0.2500 0.01636(9) Uani d S 1 . .
    N N1 0.7776(2) 0.51482(16) 0.39578(13) 0.0268(4) Uani d D 1 . .
    H H1 0.746(3) 0.5670(19) 0.3610(16) 0.044(9) Uiso d D 1 . .
    N N2 0.94584(19) 0.27718(16) 0.56095(11) 0.0238(4) Uani d . 1 . .
    C C1 0.8017(2) 0.53686(18) 0.47578(15) 0.0267(5) Uani d . 1 . .
    H H1A 0.7809 0.6076 0.4929 0.032 Uiso calc R 1 . .
    C C2 0.8555(2) 0.46012(18) 0.53283(14) 0.0235(4) Uani d . 1 . .
    H H2 0.8709 0.4770 0.5892 0.028 Uiso calc R 1 . .
    C C3 0.88849(19) 0.35447(17) 0.50763(12) 0.0183(4) Uani d . 1 . .
    C C4 0.8593(2) 0.33468(17) 0.42225(12) 0.0194(4) Uani d . 1 . .
    H H4 0.8782 0.2650 0.4024 0.023 Uiso calc R 1 . .
    C C5 0.8047(2) 0.41504(19) 0.36914(13) 0.0243(4) Uani d . 1 . .
    H H5 0.7851 0.4009 0.3122 0.029 Uiso calc R 1 . .
    C C6 0.9690(3) 0.2937(3) 0.64888(14) 0.0364(6) Uani d . 1 . .
    H H6A 0.8871 0.3194 0.6616 0.055 Uiso calc R 1 . .
    H H6B 1.0390 0.3488 0.6668 0.055 Uiso calc R 1 . .
    H H6C 0.9966 0.2241 0.6772 0.055 Uiso calc R 1 . .
    C C7 0.9865(2) 0.17184(19) 0.53287(15) 0.0289(5) Uani d . 1 . .
    H H7A 1.0364 0.1850 0.4916 0.043 Uiso calc R 1 . .
    H H7B 0.9076 0.1277 0.5090 0.043 Uiso calc R 1 . .
    H H7C 1.0426 0.1323 0.5792 0.043 Uiso calc R 1 . .
loop_
    _atom_site_aniso_label
    _atom_site_aniso_U_11
    _atom_site_aniso_U_22
    _atom_site_aniso_U_33
    _atom_site_aniso_U_12
    _atom_site_aniso_U_13
    _atom_site_aniso_U_23
    Br1 0.01960(12) 0.02113(11) 0.02904(12) -0.00386(8) 0.00292(9) -0.00728(8)
    Br2 0.03047(13) 0.02293(12) 0.02059(11) -0.00884(8) 0.00829(9) 0.00109(7)
    Co1 0.01504(19) 0.01626(17) 0.01751(18) 0.000 0.00345(14) 0.000
    N1 0.0223(10) 0.0229(9) 0.0346(10) 0.0040(7) 0.0060(8) 0.0059(8)
    N2 0.0206(9) 0.0335(10) 0.0166(8) 0.0013(7) 0.0029(7) 0.0029(7)
    C1 0.0198(11) 0.0233(10) 0.0391(13) -0.0010(8) 0.0110(9) -0.0074(9)
    C2 0.0178(10) 0.0300(11) 0.0245(10) -0.0046(8) 0.0085(8) -0.0094(8)
    C3 0.0112(9) 0.0249(10) 0.0190(9) -0.0028(7) 0.0042(7) -0.0007(8)
    C4 0.0170(10) 0.0218(9) 0.0191(9) 0.0013(8) 0.0040(7) -0.0012(7)
    C5 0.0214(10) 0.0290(11) 0.0212(10) 0.0004(9) 0.0030(8) 0.0005(8)
    C6 0.0301(13) 0.0608(17) 0.0166(10) -0.0005(12) 0.0027(9) 0.0048(10)
    C7 0.0251(12) 0.0268(11) 0.0320(12) 0.0034(9) 0.0019(9) 0.0071(9)
_geom_special_details
;
 All esds (except the esd in the dihedral angle between two l.s. planes)
 are estimated using the full covariance matrix.  The cell esds are taken
 into account individually in the estimation of esds in distances, angles
 and torsion angles; correlations between esds in cell parameters are only
 used when they are defined by crystal symmetry.  An approximate (isotropic)
 treatment of cell esds is used for estimating esds involving l.s. planes.
;
loop_
    _geom_bond_atom_site_label_1
    _geom_bond_atom_site_label_2
    _geom_bond_site_symmetry_2
    _geom_bond_distance
    _geom_bond_publ_flag
    Br1 Co1 . 2.4033(3) ?
    Br2 Co1 . 2.4019(3) ?
    Co1 Br2 2_655 2.4019(3) ?
    Co1 Br1 2_655 2.4033(3) ?
    N1 C1 . 1.341(3) ?
    N1 C5 . 1.348(3) ?
    N1 H1 . 0.872(10) ?
    N2 C3 . 1.337(3) ?
    N2 C6 . 1.461(3) ?
    N2 C7 . 1.464(3) ?
    C1 C2 . 1.360(3) ?
    C1 H1A . 0.9500 ?
    C2 C3 . 1.422(3) ?
    C2 H2 . 0.9500 ?
    C3 C4 . 1.421(3) ?
    C4 C5 . 1.354(3) ?
    C4 H4 . 0.9500 ?
    C5 H5 . 0.9500 ?
    C6 H6A . 0.9800 ?
    C6 H6B . 0.9800 ?
    C6 H6C . 0.9800 ?
    C7 H7A . 0.9800 ?
    C7 H7B . 0.9800 ?
    C7 H7C . 0.9800 ?
loop_
    _geom_angle_atom_site_label_1
    _geom_angle_atom_site_label_2
    _geom_angle_atom_site_label_3
    _geom_angle_site_symmetry_1
    _geom_angle_site_symmetry_3
    _geom_angle
    _geom_angle_publ_flag
    Br2 Co1 Br2 . 2_655 108.678(18) ?
    Br2 Co1 Br1 . . 112.808(7) ?
    Br2 Co1 Br1 2_655 . 104.098(8) ?
    Br2 Co1 Br1 . 2_655 104.099(8) ?
    Br2 Co1 Br1 2_655 2_655 112.808(7) ?
    Br1 Co1 Br1 . 2_655 114.444(18) ?
    C1 N1 C5 . . 121.0(2) ?
    C1 N1 H1 . . 119(2) ?
    C5 N1 H1 . . 120(2) ?
    C3 N2 C6 . . 121.6(2) ?
    C3 N2 C7 . . 120.84(18) ?
    C6 N2 C7 . . 117.52(19) ?
    N1 C1 C2 . . 121.4(2) ?
    N1 C1 H1A . . 119.3 ?
    C2 C1 H1A . . 119.3 ?
    C1 C2 C3 . . 119.6(2) ?
    C1 C2 H2 . . 120.2 ?
    C3 C2 H2 . . 120.2 ?
    N2 C3 C4 . . 120.97(19) ?
    N2 C3 C2 . . 122.24(19) ?
    C4 C3 C2 . . 116.79(19) ?
    C5 C4 C3 . . 120.1(2) ?
    C5 C4 H4 . . 119.9 ?
    C3 C4 H4 . . 119.9 ?
    N1 C5 C4 . . 121.0(2) ?
    N1 C5 H5 . . 119.5 ?
    C4 C5 H5 . . 119.5 ?
    N2 C6 H6A . . 109.5 ?
    N2 C6 H6B . . 109.5 ?
    H6A C6 H6B . . 109.5 ?
    N2 C6 H6C . . 109.5 ?
    H6A C6 H6C . . 109.5 ?
    H6B C6 H6C . . 109.5 ?
    N2 C7 H7A . . 109.5 ?
    N2 C7 H7B . . 109.5 ?
    H7A C7 H7B . . 109.5 ?
    N2 C7 H7C . . 109.5 ?
    H7A C7 H7C . . 109.5 ?
    H7B C7 H7C . . 109.5 ?
loop_
    _geom_torsion_atom_site_label_1
    _geom_torsion_atom_site_label_2
    _geom_torsion_atom_site_label_3
    _geom_torsion_atom_site_label_4
    _geom_torsion_site_symmetry_1
    _geom_torsion_site_symmetry_2
    _geom_torsion_site_symmetry_3
    _geom_torsion_site_symmetry_4
    _geom_torsion
    _geom_torsion_publ_flag
    C5 N1 C1 C2 . . . . 0.7(3) ?
    N1 C1 C2 C3 . . . . 0.7(3) ?
    C6 N2 C3 C4 . . . . -176.2(2) ?
    C7 N2 C3 C4 . . . . 3.1(3) ?
    C6 N2 C3 C2 . . . . 4.7(3) ?
    C7 N2 C3 C2 . . . . -176.0(2) ?
    C1 C2 C3 N2 . . . . 177.6(2) ?
    C1 C2 C3 C4 . . . . -1.6(3) ?
    N2 C3 C4 C5 . . . . -178.1(2) ?
    C2 C3 C4 C5 . . . . 1.0(3) ?
    C1 N1 C5 C4 . . . . -1.2(3) ?
    C3 C4 C5 N1 . . . . 0.3(3) ?
loop_
    _geom_hbond_atom_site_label_D
    _geom_hbond_atom_site_label_H
    _geom_hbond_atom_site_label_A
    _geom_hbond_site_symmetry_A
    _geom_hbond_distance_DH
    _geom_hbond_distance_HA
    _geom_hbond_distance_DA
    _geom_hbond_angle_DHA
    _geom_hbond_publ_flag
    N1 H1 Br1 . 0.870(10)
                        2.71(2) 3.454(2) 144(3) yes
