# Supplementary material for: Bis[4-(dimethyl­amino)pyridinium] tetra­bromidocobaltate(II)
Source: Acta Crystallogr Sect E Struct Rep Online. 2009 Jul 1;65(Pt 8):m859. doi: 10.1107/S1600536809024398 (PMC2977134; doi:10.1107/S1600536809024398)
Supplement: Supplementary file 2 [file e-65-0m859-Isup2.hkl]

# 
# h,k,l, Fc-squared, Fo-squared, sigma(Fo-squared) and status flag 
# 
data_I
_shelx_title '  C2/c' 
_shelx_refln_list_code          4 
_shelx_F_calc_maximum      397.18 
_exptl_crystal_F_000      1204.00 
_reflns_d_resolution_high  0.7696 
 
loop_ 
 _symmetry_equiv_pos_as_xyz 
 'x, y, z' 
 '-x, y, -z+1/2' 
 'x+1/2, y+1/2, z' 
 '-x+1/2, y+1/2, -z+1/2' 
 '-x, -y, -z' 
 'x, -y, z-1/2' 
 '-x+1/2, -y+1/2, -z' 
 'x+1/2, -y+1/2, z-1/2' 
 
_cell_length_a    10.4020 
_cell_length_b    12.1601 
_cell_length_c    16.9167 
_cell_angle_alpha  90.000 
_cell_angle_beta  104.270 
_cell_angle_gamma  90.000 
 
_shelx_F_squared_multiplier     1.000 
 
loop_ 
 _refln_index_h 
 _refln_index_k 
 _refln_index_l 
 _refln_F_squared_calc 
 _refln_F_squared_meas 
 _refln_F_squared_sigma 
 _refln_observed_status 
   2   0   0      815.37      958.13     36.77 o 
   4   0   0    51783.86    49449.49   1510.06 o 
   6   0   0    83363.51    75708.21   2325.94 o 
   8   0   0    18650.83    18552.62    577.40 o 
  10   0   0     5091.62     4793.31    179.44 o 
  12   0   0      406.45      546.94     79.19 o 
   1   1   0     9405.30     9629.97    143.69 o 
   3   1   0     3325.83     3418.12     50.90 o 
   5   1   0     9964.20    10503.80    173.10 o 
   7   1   0    18476.64    17935.41    393.72 o 
   9   1   0     3801.08     3847.87    103.41 o 
  11   1   0      803.44      798.35     58.59 o 
  13   1   0        8.10      107.28     56.18 o 
   0   2   0    11008.28    10490.56    215.89 o 
   2   2   0    23446.96    21845.40    290.27 o 
   4   2   0     5526.15     5295.55     91.29 o 
   6   2   0    24510.98    24546.61    365.31 o 
   8   2   0     5645.34     5784.52    140.41 o 
  10   2   0     2058.44     2074.45     72.37 o 
  12   2   0    13355.80    13049.65    300.71 o 
   1   3   0     4944.27     5005.43     73.81 o 
   3   3   0    66317.85    61413.28    810.01 o 
   5   3   0    24055.77    24757.97    328.03 o 
   7   3   0     4011.56     4178.40     80.60 o 
   9   3   0     6611.44     6608.57    158.34 o 
  11   3   0     4268.66     4164.17    115.26 o 
   0   4   0    41723.19    39540.01   1367.44 o 
   2   4   0    13640.13    13646.62    197.67 o 
   4   4   0    12226.85    11941.53    144.82 o 
   6   4   0     6140.76     6196.14     85.35 o 
   8   4   0     1469.99     1545.83     59.22 o 
  10   4   0     6436.22     6438.75    158.86 o 
  12   4   0      520.39      568.13     52.52 o 
   1   5   0     9385.57     9866.45    170.94 o 
   3   5   0    48606.21    45275.10    920.68 o 
   5   5   0      173.94      166.50     11.70 o 
   7   5   0     3226.74     3265.57     56.66 o 
   9   5   0    11225.87    11247.73    257.41 o 
  11   5   0     2723.03     2634.56     89.22 o 
   0   6   0     3781.12     3449.41     84.95 o 
   2   6   0    16857.75    16507.08    239.83 o 
   4   6   0    30908.18    30745.18    400.54 o 
   6   6   0     1168.85     1173.35     23.48 o 
   8   6   0     2399.66     2457.62     76.44 o 
  10   6   0     7136.60     7187.58    176.27 o 
  12   6   0      117.31      113.39     51.13 o 
   1   7   0     1743.71     1798.18     37.72 o 
   3   7   0       17.62       45.73     15.69 o 
   5   7   0    14883.40    14896.75    196.92 o 
   7   7   0      106.37       84.83     14.20 o 
   9   7   0    11057.63    11006.24    252.27 o 
  11   7   0     3249.51     3192.37    107.34 o 
   0   8   0    28082.04    26502.55    542.57 o 
   2   8   0     2647.02     2715.08     42.24 o 
   4   8   0     5073.42     5059.60    124.28 o 
   6   8   0     3977.89     3915.69     58.65 o 
   8   8   0    11171.30    10979.25    251.87 o 
  10   8   0       14.70        0.80     52.71 o 
   1   9   0    51558.55    50498.75    727.46 o 
   3   9   0    19623.11    19247.44    280.81 o 
   5   9   0     1659.13     1756.39     33.77 o 
   7   9   0    25970.21    26296.37    447.36 o 
   9   9   0      317.64      306.26     58.82 o 
   0  10   0    13033.02    12713.77    266.66 o 
   2  10   0      177.03      145.77     16.64 o 
   4  10   0     9592.66     9517.59    143.65 o 
   6  10   0      211.91      203.50     18.34 o 
   8  10   0     5917.31     5484.98    198.43 o 
  10  10   0       33.49        7.95     65.26 o 
   1  11   0     2697.34     2662.33     50.75 o 
   3  11   0       32.37       50.25     20.36 o 
   5  11   0     8532.66     8569.24    126.99 o 
   7  11   0     1446.30     1472.47     50.82 o 
   9  11   0     4076.82     3968.12    159.52 o 
   0  12   0     3121.75     2991.99     78.78 o 
   2  12   0     2304.78     2331.25     56.49 o 
   4  12   0    11771.96    11725.30    231.82 o 
   6  12   0       11.33       -8.68     20.57 o 
   8  12   0       12.78      407.26     67.40 o 
   1  13   0     2087.04     2137.28     47.82 o 
   3  13   0     4926.42     4958.16    111.39 o 
   5  13   0       53.14       18.05     22.00 o 
   7  13   0      546.46      612.79     38.97 o 
   0  14   0     2121.41     2059.31     70.97 o 
   2  14   0     2191.55     2279.01     54.56 o 
   4  14   0     4524.16     4660.12     84.10 o 
   6  14   0      705.57      665.70     29.85 o 
   1  15   0      253.58      231.51     27.81 o 
   3  15   0     9493.26    10306.22    162.34 o 
 -13   1   1     8841.25     8914.01    220.57 o 
 -11   1   1     1667.81     1604.69     69.22 o 
  -9   1   1     2201.21     2204.11     72.59 o 
  -7   1   1    54661.59    52144.35   1125.85 o 
  -5   1   1       21.72       26.40     16.81 o 
  -3   1   1   105347.04    87998.73   1430.07 o 
  -1   1   1    47530.60    43371.02    587.68 o 
   1   1   1    33984.48    31252.18   1103.92 o 
   3   1   1    15697.32    15397.63    269.02 o 
   5   1   1    24280.80    24549.95    426.93 o 
   7   1   1    13786.59    13877.74    307.34 o 
   9   1   1      614.31      552.69     38.21 o 
  11   1   1     5664.30     5879.35    150.59 o 
 -12   2   1      118.15      218.02     46.99 o 
 -10   2   1      693.88      719.23     55.39 o 
  -8   2   1     6938.99     6842.66    161.43 o 
  -6   2   1     1632.84     1430.68     53.84 o 
  -4   2   1     1883.10     1875.80     25.02 o 
  -2   2   1    11899.29    12363.01    163.77 o 
   0   2   1    23957.29    24156.43    311.96 o 
   2   2   1    17849.00    17475.20    272.80 o 
   4   2   1     1942.88     1903.15     28.62 o 
   6   2   1       66.76      111.83      8.59 o 
   8   2   1    18168.38    18687.99    411.66 o 
  10   2   1      722.19      801.13     56.54 o 
  12   2   1      931.87      991.48     66.94 o 
 -11   3   1      632.75      707.64     53.02 o 
  -9   3   1     1804.36     1851.37     64.89 o 
  -7   3   1       16.81       45.77     19.42 o 
  -5   3   1     6592.02     6707.89     82.50 o 
  -3   3   1      967.01     1088.85     28.58 o 
  -1   3   1     8526.27     8748.07    127.13 o 
   1   3   1    48215.18    46586.07    627.54 o 
   3   3   1     5179.30     5306.91     71.83 o 
   5   3   1    71486.27    69482.01    919.49 o 
   7   3   1      433.03      378.69     22.40 o 
   9   3   1    18748.39    18648.04    412.86 o 
  11   3   1     7783.14     7964.13    193.78 o 
 -12   4   1      929.09      928.82     65.41 o 
 -10   4   1    24778.69    24547.00    540.98 o 
  -8   4   1     8174.09     8304.90    192.03 o 
  -6   4   1     7031.68     7108.53     89.44 o 
  -4   4   1   124022.57   113178.62   2135.86 o 
  -2   4   1    42731.94    40653.14    687.76 o 
   0   4   1    50995.89    46635.76    713.27 o 
   2   4   1    12412.58    12141.97    176.93 o 
   4   4   1    57729.41    53199.84   1774.51 o 
   6   4   1      996.44      937.21     21.26 o 
   8   4   1      154.16      200.10     45.65 o 
  10   4   1     2941.56     2960.22     90.39 o 
  12   4   1      738.41      855.39     62.62 o 
 -11   5   1     5367.62     5317.88    139.50 o 
  -9   5   1     5165.43     5167.68    131.96 o 
  -7   5   1    19406.46    19820.62    296.08 o 
  -5   5   1    11401.74    11268.01    137.28 o 
  -3   5   1   103439.25    94202.32   2744.06 o 
  -1   5   1    19881.48    19456.21    317.33 o 
   1   5   1     4329.89     4207.31     55.92 o 
   3   5   1    47947.95    45635.05    658.20 o 
   5   5   1     5938.15     5770.30     80.28 o 
   7   5   1     2733.19     2799.26     50.90 o 
   9   5   1      577.45      619.77     46.90 o 
  11   5   1     1741.06     1692.98     77.59 o 
 -12   6   1     5042.73     4774.74    131.86 o 
 -10   6   1      949.22      907.07     63.22 o 
  -8   6   1     3439.11     3425.21     93.22 o 
  -6   6   1      129.32      115.91     12.92 o 
  -4   6   1     4984.09     5185.24     71.42 o 
  -2   6   1     5017.71     4878.80     74.06 o 
   0   6   1     4229.86     4521.13     68.89 o 
   2   6   1    34107.79    33229.89    443.18 o 
   4   6   1    14493.37    14599.49    197.32 o 
   6   6   1    13904.26    14096.09    189.22 o 
   8   6   1    13886.41    14387.31    419.16 o 
  10   6   1     1181.59     1243.88    130.08 o 
 -11   7   1       10.61       26.33     45.68 o 
  -9   7   1      832.74      788.05     55.32 o 
  -7   7   1     6626.81     6811.08    102.29 o 
  -5   7   1     1858.24     1862.13     32.21 o 
  -3   7   1      247.79      238.88     12.19 o 
  -1   7   1     2247.56     2268.79     39.09 o 
   1   7   1    20797.25    20150.64    292.43 o 
   3   7   1     9201.95     9166.77    174.91 o 
   5   7   1    10121.03    10083.52    135.13 o 
   7   7   1     5256.92     5219.24     76.72 o 
   9   7   1    14937.02    14611.56    328.49 o 
  11   7   1      512.97      491.56     49.77 o 
 -10   8   1     1912.53     1883.06     74.41 o 
  -8   8   1     9235.66     8868.51    207.06 o 
  -6   8   1     3618.21     3727.36     55.98 o 
  -4   8   1    16157.43    16002.32    347.41 o 
  -2   8   1      737.43      740.66     49.06 o 
   0   8   1    47838.31    45238.41    651.61 o 
   2   8   1     8647.33     8714.03    120.04 o 
   4   8   1       78.94      107.41     12.21 o 
   6   8   1    30023.55    29838.62    434.92 o 
   8   8   1      663.64      655.16     63.08 o 
  10   8   1      250.35      232.75     46.09 o 
  -9   9   1      227.76      248.08     63.91 o 
  -7   9   1      249.36      178.63     40.93 o 
  -5   9   1      123.06      165.45     21.50 o 
  -3   9   1      408.46      385.55     26.24 o 
  -1   9   1        0.71        3.90     13.68 o 
   1   9   1      778.20      707.89     44.25 o 
   3   9   1     2121.23     2083.24     40.84 o 
   5   9   1     1572.24     1526.56     32.22 o 
   7   9   1     1463.03     1417.65     56.89 o 
   9   9   1      223.49      196.91     65.19 o 
 -10  10   1     3725.91     3737.18    156.10 o 
  -8  10   1     2875.31     2800.91    120.83 o 
  -6  10   1    16872.28    17358.89    258.06 o 
  -4  10   1    14917.87    14964.44    315.35 o 
  -2  10   1     2037.69     2075.93     41.24 o 
   0  10   1    25014.58    24381.12    354.92 o 
   2  10   1     2122.94     2066.98     40.91 o 
   4  10   1      448.58      433.11     19.83 o 
   6  10   1    14526.01    14486.68    194.33 o 
   8  10   1      225.13      218.31     55.50 o 
  -9  11   1      268.43      296.11     66.24 o 
  -7  11   1     1744.54     1889.95     66.36 o 
  -5  11   1     2337.14     2345.37     49.38 o 
  -3  11   1      187.76      177.64     24.70 o 
  -1  11   1        3.91      -24.78     16.52 o 
   1  11   1    14193.98    14086.98    209.15 o 
   3  11   1      152.19      143.07     18.19 o 
   5  11   1     1283.95     1164.69     32.31 o 
   7  11   1     1385.79     1452.68     65.88 o 
   9  11   1     3274.78     3156.42    138.63 o 
  -8  12   1       25.11        8.15     61.91 o 
  -6  12   1       40.18       12.44     22.77 o 
  -4  12   1       17.73        3.96     23.05 o 
  -2  12   1     1749.66     1753.78     47.79 o 
   0  12   1       52.43       77.21     21.81 o 
   2  12   1     5318.40     5310.46     87.21 o 
   4  12   1     6878.76     6848.27    136.50 o 
   6  12   1     5625.83     5759.74     85.90 o 
   8  12   1     7750.35     7827.80    268.04 o 
  -7  13   1     5716.79     6115.03    208.70 o 
  -5  13   1     3619.53     3692.81     65.97 o 
  -3  13   1    20117.11    20490.13    368.70 o 
  -1  13   1     1306.57     1265.71     39.15 o 
   1  13   1     1690.09     1612.50     41.99 o 
   3  13   1    13211.39    13371.38    201.83 o 
   5  13   1     1320.18     1267.93     38.23 o 
   7  13   1      288.99      307.46     75.56 o 
  -6  14   1     3058.48     3283.10     61.19 o 
  -4  14   1    13236.27    13792.98    208.92 o 
  -2  14   1     2418.70     2673.64     58.91 o 
   0  14   1     7975.56     8097.42    128.70 o 
   2  14   1      829.05      894.52     39.33 o 
   4  14   1     6064.50     6250.02    132.96 o 
  -3  15   1      180.92      218.58     28.47 o 
  -1  15   1      394.43      398.32     30.44 o 
   1  15   1     3255.45     3332.74     67.18 o 
   3  15   1     1076.26     1081.63     44.37 o 
 -12   0   2      584.33      654.28     80.17 o 
 -10   0   2    17643.81    16412.72    519.09 o 
  -8   0   2    54841.26    53179.51   1623.29 o 
  -6   0   2    42870.75    39541.33   1211.56 o 
  -4   0   2     9401.96     8526.65    266.19 o 
  -2   0   2     1824.88     2136.09     69.65 o 
   0   0   2    20564.26    21718.43   1148.62 o 
   2   0   2      645.20      842.65     34.18 o 
   4   0   2     1574.15     1810.93     68.82 o 
   6   0   2     4829.17     4505.94    153.24 o 
   8   0   2      509.65      540.44     52.21 o 
  10   0   2     8416.16     8354.39    280.82 o 
  12   0   2     1452.51     1422.23    112.95 o 
 -13   1   2      294.92      447.67     54.03 o 
 -11   1   2      753.61      689.99     49.87 o 
  -9   1   2      535.92      484.66     38.35 o 
  -7   1   2    16553.96    16061.77    353.74 o 
  -5   1   2    12505.46    11729.63    258.25 o 
  -3   1   2   104599.20    93815.09   1426.95 o 
  -1   1   2    15135.24    15411.79    469.82 o 
   1   1   2    67162.23    62350.41   1517.67 o 
   3   1   2      568.49      475.94     20.93 o 
   5   1   2    27062.97    27427.02    593.50 o 
   7   1   2     3857.64     3703.42     94.51 o 
   9   1   2    16707.27    16768.02    372.56 o 
  11   1   2     1724.77     1675.26     74.39 o 
 -12   2   2      526.08      588.75     53.80 o 
 -10   2   2      184.41      197.63     36.98 o 
  -8   2   2     5800.55     5538.77    133.64 o 
  -6   2   2     1457.88     1543.16     35.31 o 
  -4   2   2     2530.89     2595.38     36.93 o 
  -2   2   2    91187.80    77821.13   1049.11 o 
   0   2   2      369.07      415.09      8.29 o 
   2   2   2   140462.16   114645.73   3798.90 o 
   4   2   2    53265.70    50348.64    878.60 o 
   6   2   2    15585.43    15691.92    234.56 o 
   8   2   2    22481.43    22748.45    498.11 o 
  10   2   2      268.93      275.19     38.27 o 
  12   2   2     8216.38     8391.08    206.01 o 
 -13   3   2      219.01      256.75     56.23 o 
 -11   3   2     8384.48     8343.58    201.50 o 
  -9   3   2     3966.66     4020.18    106.85 o 
  -7   3   2     6083.45     5975.50    110.42 o 
  -5   3   2      401.02      341.26     19.35 o 
  -3   3   2    50670.98    48822.88    645.96 o 
  -1   3   2     4615.93     4747.95     62.41 o 
   1   3   2     1776.03     1826.33     24.93 o 
   3   3   2     9534.89     9524.53    143.34 o 
   5   3   2     3287.43     3399.01     55.56 o 
   7   3   2     4499.01     4794.71     91.86 o 
   9   3   2      569.22      649.34     50.63 o 
  11   3   2       16.56       64.21     43.17 o 
 -12   4   2      482.54      491.27     53.75 o 
 -10   4   2     6971.31     6851.38    167.76 o 
  -8   4   2    14421.60    14709.63    327.84 o 
  -6   4   2       46.90       64.48      9.62 o 
  -4   4   2    31705.51    31456.70    412.56 o 
  -2   4   2    11594.68    12594.62    182.73 o 
   0   4   2     1625.56     1816.87     22.05 o 
   2   4   2    26188.90    26117.29    358.27 o 
   4   4   2      101.19      136.36     12.51 o 
   6   4   2      247.91      266.63     14.31 o 
   8   4   2     8832.55     8932.23    205.05 o 
  10   4   2     1295.73     1371.00     66.63 o 
  12   4   2      420.69      471.64     53.56 o 
 -11   5   2     4577.48     4476.63    123.44 o 
  -9   5   2     1214.93     1243.67     56.72 o 
  -7   5   2    12244.83    12785.02    155.83 o 
  -5   5   2    10726.28    11094.64    139.77 o 
  -3   5   2     2915.95     2545.37     41.03 o 
  -1   5   2     7924.82     8188.62    104.48 o 
   1   5   2    11714.68    11532.96    146.10 o 
   3   5   2    13613.81    13477.97    196.29 o 
   5   5   2     2400.50     2359.67     37.45 o 
   7   5   2     3256.67     3324.89     57.97 o 
   9   5   2     2644.35     2789.96     99.72 o 
  11   5   2      847.58      807.24     63.01 o 
 -12   6   2     1762.64     1764.40     90.81 o 
 -10   6   2     8032.95     7919.27    189.38 o 
  -8   6   2      881.56      841.70     50.96 o 
  -6   6   2      947.62      851.13     24.22 o 
  -4   6   2    28916.21    29053.24    378.58 o 
  -2   6   2     5062.97     4978.48     75.57 o 
   0   6   2     4752.40     5404.02     77.91 o 
   2   6   2    10988.33    11398.17    144.22 o 
   4   6   2     7406.57     7538.44    101.85 o 
   6   6   2      671.76      688.66     22.65 o 
   8   6   2      828.68      868.91     51.30 o 
  10   6   2       62.45       -7.24     42.68 o 
 -11   7   2      318.71      285.88     48.53 o 
  -9   7   2     5900.16     5766.25    143.18 o 
  -7   7   2     2172.63     2122.05     34.74 o 
  -5   7   2    10547.55    10503.59    140.27 o 
  -3   7   2     8261.36     7960.17    118.65 o 
  -1   7   2    38004.75    37200.91    474.22 o 
   1   7   2    43150.31    41115.18    512.22 o 
   3   7   2     4232.63     4388.30     59.18 o 
   5   7   2    40752.14    40200.85    588.56 o 
   7   7   2     2486.13     2509.31     48.93 o 
   9   7   2     9218.26     9066.61    212.29 o 
  11   7   2     8836.31     8415.65    259.60 o 
 -10   8   2      200.09      201.79     47.56 o 
  -8   8   2     1396.32     1220.23     57.17 o 
  -6   8   2    11640.16    11907.95    159.36 o 
  -4   8   2       88.87       93.02     13.33 o 
  -2   8   2     8002.66     8445.17    110.58 o 
   0   8   2    15958.13    15802.60    231.06 o 
   2   8   2    20588.29    19599.04    246.53 o 
   4   8   2     7621.97     7587.64    141.84 o 
   6   8   2     1872.46     1951.75     37.93 o 
   8   8   2    10911.71    10663.22    244.75 o 
  10   8   2      226.38      180.89     46.03 o 
 -11   9   2     6006.02     5692.85    151.30 o 
  -9   9   2      145.36       94.15     62.34 o 
  -7   9   2    51147.86    51923.13    755.66 o 
  -5   9   2      756.21      768.39     26.80 o 
  -3   9   2    13291.09    13158.42    194.18 o 
  -1   9   2    28201.73    28274.87    409.65 o 
   1   9   2     8910.70     8905.73    133.80 o 
   3   9   2     5342.24     4912.80     78.01 o 
   5   9   2     1507.67     1542.49     32.57 o 
   7   9   2      179.80      187.15     68.60 o 
   9   9   2      926.75      882.73     82.03 o 
 -10  10   2     1306.14     1322.45    108.42 o 
  -8  10   2       61.56       87.10     51.87 o 
  -6  10   2     6307.94     6499.09     92.85 o 
  -4  10   2      651.24      641.46     29.51 o 
  -2  10   2     7046.14     7205.52    110.93 o 
   0  10   2     2325.02     2233.10     43.70 o 
   2  10   2    11439.09    11137.89    166.50 o 
   4  10   2     1547.90     1462.37     35.84 o 
   6  10   2     3884.18     3699.93     66.04 o 
   8  10   2     5358.58     5213.50    190.43 o 
  -9  11   2      487.14      522.78     68.99 o 
  -7  11   2     1475.54     1664.02     75.70 o 
  -5  11   2     2170.80     2226.69     59.87 o 
  -3  11   2     7435.00     7496.74    116.42 o 
  -1  11   2    16164.11    16223.22    239.53 o 
   1  11   2    23388.94    22617.31    330.67 o 
   3  11   2       74.61      111.79     23.00 o 
   5  11   2    27045.61    26692.82    351.92 o 
   7  11   2      492.49      539.21     41.47 o 
   9  11   2     4055.60     4123.03    169.55 o 
  -8  12   2     1876.86     1902.28    115.73 o 
  -6  12   2        2.79       26.19     20.75 o 
  -4  12   2    11066.93    11192.87    169.48 o 
  -2  12   2       15.46      -12.18     19.48 o 
   0  12   2      156.22      151.41     20.14 o 
   2  12   2     2931.64     2906.48     56.58 o 
   4  12   2      752.26      748.91     34.88 o 
   6  12   2      722.42      774.55     38.02 o 
   8  12   2      908.38      921.98     98.19 o 
  -7  13   2     2891.54     3054.24     76.07 o 
  -5  13   2     1444.58     1443.28     39.92 o 
  -3  13   2     1512.11     1483.21     42.84 o 
  -1  13   2     2118.55     2158.75     48.15 o 
   1  13   2      765.23      790.98     35.78 o 
   3  13   2     1161.76     1110.30     41.29 o 
   5  13   2     1857.02     1872.86     48.72 o 
   7  13   2     1446.11     1471.99     69.77 o 
  -6  14   2      228.26      293.86     27.22 o 
  -4  14   2     3475.91     3638.22     73.27 o 
  -2  14   2        3.20       22.28     24.71 o 
   0  14   2      322.17      280.07     25.79 o 
   2  14   2     6345.35     6417.26    105.79 o 
   4  14   2      141.85      111.42     26.34 o 
  -3  15   2     2426.22     2620.34     76.22 o 
  -1  15   2       22.53       27.60     26.99 o 
   1  15   2      143.88      146.78     27.41 o 
   3  15   2      699.72      731.95     74.65 o 
 -13   1   3     2815.41     2977.21    107.18 o 
 -11   1   3     5149.43     4789.37    126.95 o 
  -9   1   3     5809.08     5722.31    140.57 o 
  -7   1   3    15014.30    14439.01    318.86 o 
  -5   1   3     5346.15     5373.21     82.73 o 
  -3   1   3    39002.93    38872.95    842.73 o 
  -1   1   3    77268.91    73965.54   2684.08 o 
   1   1   3      258.97      378.05     14.90 o 
   3   1   3    19687.89    19989.94    432.11 o 
   5   1   3    26573.71    26470.59    572.88 o 
   7   1   3     4636.66     4614.19     87.71 o 
   9   1   3     1814.87     1959.18     71.27 o 
  11   1   3     9386.50     9539.99    229.05 o 
 -12   2   3     3728.14     3673.42    111.60 o 
 -10   2   3      106.83       88.93     37.70 o 
  -8   2   3       43.28       41.17     26.95 o 
  -6   2   3    60494.05    60989.22    807.74 o 
  -4   2   3     2978.14     2895.48     40.68 o 
  -2   2   3    23758.42    25031.83    438.42 o 
   0   2   3    28906.03    29591.55    433.01 o 
   2   2   3    73381.14    68508.83    980.72 o 
   4   2   3     1653.70     1667.04     35.84 o 
   6   2   3     2142.40     2376.11     51.10 o 
   8   2   3    14958.60    15053.85    334.21 o 
  10   2   3     1748.02     1877.04     74.20 o 
  12   2   3      283.80      391.37     71.01 o 
 -13   3   3      672.05      719.89     61.73 o 
 -11   3   3      979.06     1048.10     79.97 o 
  -9   3   3     6760.95     6637.12    158.77 o 
  -7   3   3      122.26      174.46     25.43 o 
  -5   3   3    48815.39    46336.09    614.73 o 
  -3   3   3    44068.67    43638.84    651.97 o 
  -1   3   3    74869.83    72391.41   1480.65 o 
   1   3   3   119964.00   107779.15   3106.48 o 
   3   3   3     1641.30     1873.00     31.79 o 
   5   3   3    60915.95    59753.79    891.02 o 
   7   3   3    11577.68    12243.60    217.40 o 
   9   3   3     4350.91     4452.81    226.40 o 
  11   3   3     4468.51     4484.91    123.38 o 
 -12   4   3     1597.54     1701.64     79.24 o 
 -10   4   3    20454.26    19864.13    440.62 o 
  -8   4   3      273.96      307.71     33.82 o 
  -6   4   3     1193.82     1230.02     23.41 o 
  -4   4   3    30998.60    30548.54    402.61 o 
  -2   4   3    10009.38     9941.90    165.58 o 
   0   4   3     4986.79     5198.08     55.65 o 
   2   4   3      148.14      184.06     19.38 o 
   4   4   3      104.43       76.54     12.53 o 
   6   4   3    28809.10    29914.36    444.41 o 
   8   4   3     1882.99     1966.59     66.10 o 
  10   4   3     4919.44     5047.38    131.88 o 
  12   4   3     2589.65     2661.66     96.95 o 
 -11   5   3    24962.42    23897.99    528.98 o 
  -9   5   3     3059.66     2971.83     87.94 o 
  -7   5   3     8601.74     8952.81    122.11 o 
  -5   5   3     4052.69     4029.49     52.42 o 
  -3   5   3    42291.07    41917.16    606.34 o 
  -1   5   3     3396.28     3382.32     37.17 o 
   1   5   3     1637.54     1946.33     28.30 o 
   3   5   3      105.14      163.29     22.68 o 
   5   5   3     9865.90     9858.29    149.93 o 
   7   5   3    14097.64    14650.81    272.35 o 
   9   5   3      852.43      854.51     57.40 o 
  11   5   3      577.85      586.45     51.51 o 
 -12   6   3     5136.31     5045.34    139.03 o 
 -10   6   3      225.75      266.77     42.96 o 
  -8   6   3     5890.51     5717.27    139.16 o 
  -6   6   3    32345.75    32866.23    394.02 o 
  -4   6   3     3323.84     3218.38     46.72 o 
  -2   6   3    72882.38    68290.05    793.06 o 
   0   6   3     1628.14     1466.47     20.75 o 
   2   6   3    63283.80    60797.20    762.05 o 
   4   6   3    29012.43    28447.72    360.67 o 
   6   6   3     7487.46     7550.51    104.78 o 
   8   6   3    20573.26    20318.57    447.66 o 
  10   6   3        6.05       29.97     43.28 o 
 -11   7   3      482.33      581.55     54.45 o 
  -9   7   3      248.76      258.93     37.21 o 
  -7   7   3     4337.30     4301.47     61.42 o 
  -5   7   3    22493.42    22995.56    301.16 o 
  -3   7   3     2930.15     3143.17     76.24 o 
  -1   7   3       26.27       59.34      7.26 o 
   1   7   3    40370.29    38648.41    481.76 o 
   3   7   3     4223.70     4122.58     56.06 o 
   5   7   3      699.06      686.96     21.45 o 
   7   7   3     2679.80     2751.34     48.61 o 
   9   7   3     4507.72     4406.11    100.36 o 
  11   7   3      326.51      276.76     42.17 o 
 -10   8   3     2919.49     2728.51     90.25 o 
  -8   8   3    19397.67    18796.46    416.63 o 
  -6   8   3      953.35     1018.77     26.15 o 
  -4   8   3     3248.91     3323.66     55.31 o 
  -2   8   3    23741.35    23311.50    269.83 o 
   0   8   3      814.71      890.10     30.34 o 
   2   8   3     1115.66     1209.66     22.68 o 
   4   8   3    16560.57    16199.21    266.93 o 
   6   8   3      187.92      210.48     15.46 o 
   8   8   3     2072.93     2090.28     54.00 o 
  10   8   3     7134.07     7431.32    155.29 o 
 -11   9   3      197.44      176.89     50.50 o 
  -9   9   3      140.55      155.37     54.96 o 
  -7   9   3      145.17      133.17     35.86 o 
  -5   9   3      181.04      219.89     22.09 o 
  -3   9   3      552.07      575.22     23.73 o 
  -1   9   3      206.60      178.08     15.94 o 
   1   9   3      781.65      890.78     42.15 o 
   3   9   3      856.91      794.54     28.37 o 
   5   9   3        7.80       37.37     17.36 o 
   7   9   3     1045.04     1047.22     51.76 o 
   9   9   3        0.57       44.84     63.52 o 
 -10  10   3      369.69      404.78     71.43 o 
  -8  10   3     8793.88     8411.68    279.86 o 
  -6  10   3     1188.89     1224.44     31.99 o 
  -4  10   3      188.36      189.84     18.25 o 
  -2  10   3    14816.29    14419.62    212.96 o 
   0  10   3     5927.48     5859.05     92.28 o 
   2  10   3      589.00      494.76     22.14 o 
   4  10   3    11890.34    11787.24    179.61 o 
   6  10   3      360.49      308.04     24.15 o 
   8  10   3      329.23      438.20     61.08 o 
  -9  11   3     1111.30     1081.13     92.26 o 
  -7  11   3     1715.57     1843.18     46.23 o 
  -5  11   3     9427.42     9653.59    187.96 o 
  -3  11   3      154.32      159.63     20.89 o 
  -1  11   3     1815.65     1809.16     49.98 o 
   1  11   3    12135.35    11542.90    173.34 o 
   3  11   3     2580.13     2528.42     49.41 o 
   5  11   3     5020.09     4781.45     81.45 o 
   7  11   3     1736.88     1707.07     69.58 o 
  -8  12   3     4124.96     3965.64    158.92 o 
  -6  12   3     6968.50     7283.14    125.48 o 
  -4  12   3      599.37      668.62     35.21 o 
  -2  12   3    37164.37    36524.18    529.96 o 
   0  12   3     1510.38     1480.56     38.50 o 
   2  12   3    12479.12    12185.34    183.68 o 
   4  12   3    11678.15    11408.60    173.09 o 
   6  12   3     2398.88     2358.12     53.28 o 
  -7  13   3     1308.04     1430.67     56.07 o 
  -5  13   3     2168.66     2134.14     46.46 o 
  -3  13   3     6272.43     6608.75    107.28 o 
  -1  13   3      382.37      409.80     24.24 o 
   1  13   3       57.31       58.28     22.00 o 
   3  13   3      276.39      186.26     23.16 o 
   5  13   3     2261.81     2299.56     53.90 o 
  -6  14   3      196.27      199.30     26.25 o 
  -4  14   3     1813.50     1827.87     49.80 o 
  -2  14   3     1482.63     1507.69     45.03 o 
   0  14   3      131.20       94.80     24.35 o 
   2  14   3      105.73       70.25     24.15 o 
   4  14   3        2.39      -15.66     29.22 o 
  -3  15   3     3484.74     3609.30     72.61 o 
  -1  15   3     3074.56     3137.53     85.53 o 
   1  15   3    12034.26    12287.96    200.59 o 
   3  15   3      566.78      532.07     30.70 o 
 -12   0   4       52.06      126.90     65.40 o 
 -10   0   4       26.96        7.96     47.75 o 
  -8   0   4    12701.25    11848.07    375.76 o 
  -6   0   4     5625.01     5198.99    173.68 o 
  -4   0   4      380.50      361.88     35.00 o 
  -2   0   4    11375.00    11046.55   1239.63 o 
   0   0   4    11385.27    12003.34    258.02 o 
   2   0   4    79532.75    76364.14   1766.51 o 
   4   0   4    53954.34    53327.45   1639.48 o 
   6   0   4    22172.10    22117.12    680.91 o 
   8   0   4     1462.07     1526.20     79.24 o 
  10   0   4    34694.59    35622.03   1097.72 o 
  12   0   4      241.32      285.57     75.12 o 
 -13   1   4     4456.92     4295.50    131.36 o 
 -11   1   4       18.99       48.90     39.63 o 
  -9   1   4     5946.22     5803.80    170.62 o 
  -7   1   4     4372.01     4205.90    103.34 o 
  -5   1   4    52093.73    50305.85    747.87 o 
  -3   1   4     3552.08     3796.74     81.95 o 
  -1   1   4    21580.23    23680.58    296.89 o 
   1   1   4    66235.66    65379.57   1096.77 o 
   3   1   4    15864.19    15884.90    259.77 o 
   5   1   4     3427.17     3301.64     81.65 o 
   7   1   4      437.24      545.99     39.92 o 
   9   1   4     6799.00     6745.09    160.77 o 
  11   1   4      903.56     1007.67     69.50 o 
 -12   2   4     5227.54     4920.00    134.93 o 
 -10   2   4    12443.19    11747.66    268.00 o 
  -8   2   4    31467.60    30913.39    672.14 o 
  -6   2   4    78176.77    78184.77   1163.60 o 
  -4   2   4      255.18      293.72     17.00 o 
  -2   2   4   153873.63   125882.52   3040.94 o 
   0   2   4    10472.55    11801.12    159.30 o 
   2   2   4    38309.43    38273.94    629.94 o 
   4   2   4    63162.73    62241.31   1707.50 o 
   6   2   4     5152.30     5459.45    101.37 o 
   8   2   4     3314.33     3204.30     88.99 o 
  10   2   4     3252.44     3249.43     94.36 o 
  12   2   4       57.13      128.00     48.75 o 
 -13   3   4      187.57      195.90     51.62 o 
 -11   3   4     6759.07     6366.72    159.90 o 
  -9   3   4      128.50      195.07     33.47 o 
  -7   3   4     2416.08     2479.59     43.86 o 
  -5   3   4    18952.06    20216.35    267.56 o 
  -3   3   4     2503.14     2678.09     38.28 o 
  -1   3   4    34549.74    34729.91    452.94 o 
   1   3   4    23494.50    24122.63    315.11 o 
   3   3   4       61.84       84.47      7.95 o 
   5   3   4     5080.77     5196.61     96.34 o 
   7   3   4    27647.46    28832.31    501.60 o 
   9   3   4       63.40      103.15     37.29 o 
  11   3   4      122.75      174.78     47.39 o 
 -12   4   4     2334.49     2507.24     91.82 o 
 -10   4   4      320.74      316.87     39.95 o 
  -8   4   4      408.39      420.32     47.84 o 
  -6   4   4     3666.75     3433.52     49.91 o 
  -4   4   4     4869.93     5079.98     78.90 o 
  -2   4   4     1787.55     1751.52     22.24 o 
   0   4   4    33316.90    33120.25    373.80 o 
   2   4   4     1026.67      931.96     24.54 o 
   4   4   4    11609.27    12116.51    143.38 o 
   6   4   4     9531.39     9646.89    147.73 o 
   8   4   4     3489.21     3443.18    114.94 o 
  10   4   4     2757.13     2945.39     92.39 o 
 -11   5   4      965.13     1144.78     65.74 o 
  -9   5   4      525.29      577.80     49.76 o 
  -7   5   4     2049.54     2171.78     36.31 o 
  -5   5   4    13506.38    13466.79    236.09 o 
  -3   5   4      118.03       77.31      9.52 o 
  -1   5   4     2414.55     2411.27     29.15 o 
   1   5   4    40849.45    39307.08    679.43 o 
   3   5   4     2210.88     2301.82     36.39 o 
   5   5   4      113.69       72.39     10.77 o 
   7   5   4    14761.32    15303.40    243.12 o 
   9   5   4       79.94       81.71     36.85 o 
  11   5   4      225.10      194.54     43.20 o 
 -12   6   4      353.16      360.40     52.95 o 
 -10   6   4     5721.37     5722.25    146.86 o 
  -8   6   4      533.10      589.08     39.66 o 
  -6   6   4     4349.79     4538.87     65.80 o 
  -4   6   4      599.43      567.66     18.05 o 
  -2   6   4    12873.55    13818.20    152.70 o 
   0   6   4    26143.24    26739.76    280.05 o 
   2   6   4      114.64      144.02      9.70 o 
   4   6   4       53.96       80.64     12.93 o 
   6   6   4    21503.28    21355.08    274.87 o 
   8   6   4      863.46      836.88     44.07 o 
  10   6   4      407.51      419.00     34.21 o 
 -11   7   4     1369.97     1289.19     70.46 o 
  -9   7   4    21475.18    21275.48    470.24 o 
  -7   7   4      611.60      654.74     23.96 o 
  -5   7   4    33159.77    34112.15    444.98 o 
  -3   7   4    36977.66    36473.27    464.49 o 
  -1   7   4    11521.53    10611.69    112.77 o 
   1   7   4    39986.29    38126.05    475.33 o 
   3   7   4     2109.23     2038.96     38.82 o 
   5   7   4    22671.62    22396.14    425.73 o 
   7   7   4     2663.97     2722.65     53.41 o 
   9   7   4       10.38       -0.20     28.76 o 
 -10   8   4     1239.63     1188.76     66.19 o 
  -8   8   4      439.38      496.58     66.41 o 
  -6   8   4    19546.95    19942.75    285.73 o 
  -4   8   4     6864.78     6975.33    106.05 o 
  -2   8   4    13081.57    13355.51    156.00 o 
   0   8   4     3040.44     2952.37     42.12 o 
   2   8   4    22357.61    21793.40    273.86 o 
   4   8   4       55.06       90.86     14.96 o 
   6   8   4     1387.99     1314.76     29.32 o 
   8   8   4     1826.68     1844.71     70.78 o 
  10   8   4     2557.46     2493.32     76.36 o 
 -11   9   4      886.48      814.58     63.15 o 
  -9   9   4      751.45      687.76     66.08 o 
  -7   9   4     4568.75     4503.80    101.90 o 
  -5   9   4     1048.28     1203.79     40.01 o 
  -3   9   4     6026.69     6140.90     95.66 o 
  -1   9   4     1492.68     1540.61     40.57 o 
   1   9   4      373.01      377.48     23.07 o 
   3   9   4    49775.64    47270.36    789.03 o 
   5   9   4       30.47       14.13     16.84 o 
   7   9   4     5531.16     5753.13    136.75 o 
   9   9   4    11482.97    11315.07    368.11 o 
 -10  10   4     1830.35     1763.91    109.02 o 
  -8  10   4      506.02      505.15     60.93 o 
  -6  10   4    11762.63    12039.80    163.03 o 
  -4  10   4      599.08      595.81     27.94 o 
  -2  10   4    15083.04    14758.39    218.28 o 
   0  10   4     2802.91     2630.23     49.04 o 
   2  10   4    14227.48    13751.63    204.15 o 
   4  10   4      148.93      116.65     20.75 o 
   6  10   4     4146.16     4214.63     73.21 o 
   8  10   4     1404.55     1290.59     87.57 o 
  -9  11   4    11457.76    10962.47    361.29 o 
  -7  11   4      333.33      345.61     33.50 o 
  -5  11   4     8450.25     8716.76    134.05 o 
  -3  11   4    14194.43    14592.47    216.91 o 
  -1  11   4    12668.50    12503.44    187.13 o 
   1  11   4     7822.00     7633.29    118.43 o 
   3  11   4     1381.39     1346.64     42.63 o 
   5  11   4    11361.13    10865.06    166.90 o 
   7  11   4      245.44      259.52     40.66 o 
  -8  12   4       92.44      154.39     62.12 o 
  -6  12   4       68.83       85.22     24.90 o 
  -4  12   4     1819.86     1914.79     46.69 o 
  -2  12   4     4572.15     4541.70     77.81 o 
   0  12   4     2413.35     2569.66     51.51 o 
   2  12   4      587.08      551.53     27.30 o 
   4  12   4       83.32       96.47     25.79 o 
   6  12   4     6446.94     6395.48    105.47 o 
  -7  13   4       91.06       79.61     32.31 o 
  -5  13   4     5769.70     6044.25     90.80 o 
  -3  13   4     1856.35     1955.12     48.43 o 
  -1  13   4       57.49       42.07     21.65 o 
   1  13   4     3573.43     3461.08     64.09 o 
   3  13   4     3937.55     3740.92    108.96 o 
   5  13   4       19.43       -8.51     26.61 o 
  -6  14   4     4150.49     4388.44     75.64 o 
  -4  14   4      445.77      410.68     40.03 o 
  -2  14   4      347.18      312.60     26.18 o 
   0  14   4     5381.85     5402.31     92.46 o 
   2  14   4      401.27      347.11     28.71 o 
   4  14   4      115.80       76.24     30.31 o 
  -3  15   4      204.22      253.80     29.98 o 
  -1  15   4     2002.51     2125.54     55.26 o 
   1  15   4     1131.93     1172.49     45.03 o 
 -13   1   5      345.30      358.30     54.15 o 
 -11   1   5        2.42       46.96     38.63 o 
  -9   1   5    13376.40    12975.00    292.64 o 
  -7   1   5       48.25       74.94     10.07 o 
  -5   1   5     1120.65     1139.41     39.26 o 
  -3   1   5    64817.55    61707.13   1851.99 o 
  -1   1   5    10656.85    11378.37    155.74 o 
   1   1   5     4540.89     4960.52     87.62 o 
   3   1   5    90486.63    84206.95   1376.99 o 
   5   1   5      102.73      159.07     15.34 o 
   7   1   5     7200.91     7456.95    171.66 o 
   9   1   5    18807.29    19215.28    424.92 o 
  11   1   5     1775.11     1738.83     80.30 o 
 -12   2   5     6144.10     6028.53    157.06 o 
 -10   2   5      181.05      235.81     37.64 o 
  -8   2   5     4020.87     4147.85    106.46 o 
  -6   2   5    21775.02    21522.67    320.66 o 
  -4   2   5    10367.90    10618.38    333.09 o 
  -2   2   5    21512.48    22926.78    287.01 o 
   0   2   5     6666.82     7071.67    108.86 o 
   2   2   5    17159.20    16599.11    271.84 o 
   4   2   5      163.86      159.35     20.57 o 
   6   2   5      336.46      414.95     20.63 o 
   8   2   5      608.12      652.16     45.60 o 
  10   2   5     1858.78     1863.08    101.72 o 
 -13   3   5     7526.86     7209.59    183.38 o 
 -11   3   5      692.37      717.87     57.52 o 
  -9   3   5    41448.64    40885.38    886.97 o 
  -7   3   5     5466.75     5647.11     88.65 o 
  -5   3   5    27814.68    27316.84    364.06 o 
  -3   3   5    36203.07    36072.36    463.14 o 
  -1   3   5    16143.05    16546.99    240.68 o 
   1   3   5    23760.47    24812.00    380.88 o 
   3   3   5     1330.43     1658.22     45.93 o 
   5   3   5     3265.90     3275.94     53.49 o 
   7   3   5      111.80      169.02     26.24 o 
   9   3   5      742.50      725.03     45.16 o 
  11   3   5      420.42      444.63     52.46 o 
 -12   4   5     1908.51     1804.37     80.16 o 
 -10   4   5      592.95      623.93     48.37 o 
  -8   4   5     4943.67     5070.17    126.10 o 
  -6   4   5       91.50      128.68     17.46 o 
  -4   4   5    10783.35    10981.80    224.76 o 
  -2   4   5    26043.69    26189.86    293.76 o 
   0   4   5    40197.36    38257.00    470.42 o 
   2   4   5    13911.33    13452.89    228.50 o 
   4   4   5     3217.85     3208.90     51.60 o 
   6   4   5    38039.26    38935.59    497.60 o 
   8   4   5     2621.00     2728.26     60.10 o 
  10   4   5     5949.46     5857.94    111.06 o 
 -11   5   5        9.34       31.52     41.13 o 
  -9   5   5     3559.56     3639.86    101.06 o 
  -7   5   5     5888.64     6105.31     85.26 o 
  -5   5   5     4080.74     4346.95     69.77 o 
  -3   5   5     6577.34     7471.57     94.28 o 
  -1   5   5    86765.18    82701.73    960.36 o 
   1   5   5     7131.01     7400.31     92.81 o 
   3   5   5    42990.99    42229.74    534.44 o 
   5   5   5    18398.22    18751.50    278.18 o 
   7   5   5    25296.61    26313.86    377.31 o 
   9   5   5     8854.30     8975.26    157.69 o 
  11   5   5       39.60       62.29     33.79 o 
 -12   6   5     5176.66     5064.70    139.39 o 
 -10   6   5     9755.37     9407.00    221.39 o 
  -8   6   5     7405.21     7630.27    180.28 o 
  -6   6   5    43030.67    43540.16    573.76 o 
  -4   6   5       71.21      155.67     12.08 o 
  -2   6   5    44036.52    43271.67    487.24 o 
   0   6   5    12728.44    12700.11    143.97 o 
   2   6   5     8633.95     8715.62    124.37 o 
   4   6   5     2663.70     2547.51     41.45 o 
   6   6   5      158.93      168.02     16.41 o 
   8   6   5      530.44      553.20     31.05 o 
  10   6   5      174.18      148.50     31.82 o 
 -11   7   5      523.38      548.64     60.36 o 
  -9   7   5     3462.83     3475.62     99.42 o 
  -7   7   5     4696.42     4877.27     73.47 o 
  -5   7   5    15946.63    16280.58    241.47 o 
  -3   7   5      228.03      275.87     10.59 o 
  -1   7   5      311.27      376.75     10.61 o 
   1   7   5    13329.98    13093.79    184.14 o 
   3   7   5     5964.19     5963.72     87.58 o 
   5   7   5     1019.24     1052.69     27.70 o 
   7   7   5       20.91       23.60     19.25 o 
   9   7   5      246.23      232.91     30.73 o 
 -10   8   5     3027.90     2922.46     92.33 o 
  -8   8   5     1720.90     1671.57     65.95 o 
  -6   8   5     1337.30     1404.92     33.74 o 
  -4   8   5    12244.15    12755.94    165.59 o 
  -2   8   5     5127.92     5342.12     65.39 o 
   0   8   5    16188.05    15741.92    195.87 o 
   2   8   5     8671.54     8686.24    124.57 o 
   4   8   5    16182.33    16167.34    207.56 o 
   6   8   5     8128.58     8471.61    168.44 o 
   8   8   5      884.66      866.79     59.04 o 
  10   8   5     7478.14     7414.26    155.42 o 
 -11   9   5      513.25      455.01     57.48 o 
  -9   9   5       58.97       42.53     61.93 o 
  -7   9   5      177.42      163.75     28.05 o 
  -5   9   5       31.78       75.28     15.02 o 
  -3   9   5      501.23      558.41     27.11 o 
  -1   9   5     1714.85     1716.38     36.63 o 
   1   9   5        8.48       27.30     17.24 o 
   3   9   5        3.81       15.92     18.09 o 
   5   9   5       43.36       35.31     18.61 o 
   7   9   5      343.38      398.20     37.52 o 
   9   9   5       43.52      117.82     66.56 o 
 -10  10   5     3905.16     3781.73    159.04 o 
  -8  10   5      436.85      400.79     58.85 o 
  -6  10   5     1827.29     1791.20     41.10 o 
  -4  10   5    18779.75    19275.64    377.58 o 
  -2  10   5     2224.29     2328.03     45.80 o 
   0  10   5    12441.99    12155.97    210.01 o 
   2  10   5    12052.35    11718.20    280.23 o 
   4  10   5     9275.14     9048.26    140.19 o 
   6  10   5     7063.49     6915.92    111.18 o 
   8  10   5     1448.87     1410.74     98.04 o 
  -9  11   5     1615.75     1694.11    106.75 o 
  -7  11   5      777.40      838.66     37.37 o 
  -5  11   5     7316.38     7654.46    136.02 o 
  -3  11   5     1173.49     1247.95     35.72 o 
  -1  11   5      452.99      449.76     22.07 o 
   1  11   5     4582.15     4422.26     85.51 o 
   3  11   5     1615.79     1654.25     61.18 o 
   5  11   5      333.92      258.81     33.65 o 
   7  11   5      412.43      388.87     61.11 o 
  -8  12   5     4828.10     5325.25    202.62 o 
  -6  12   5     6949.90     7675.52    154.06 o 
  -4  12   5       14.98       39.04     28.21 o 
  -2  12   5    10266.68    10226.53    156.53 o 
   0  12   5     1647.77     1488.71     40.10 o 
   2  12   5     1333.98     1273.89     43.39 o 
   4  12   5     1680.95     1618.46     50.22 o 
   6  12   5       11.41        8.45     25.05 o 
  -7  13   5     2153.13     2406.90     89.00 o 
  -5  13   5     1830.97     1859.99     44.56 o 
  -3  13   5       43.46       43.32     22.65 o 
  -1  13   5    14792.77    14555.96    218.56 o 
   1  13   5     1367.24     1411.35     47.30 o 
   3  13   5     8667.57     8348.83    152.04 o 
   5  13   5     3261.62     3275.67     66.63 o 
  -6  14   5       69.85      114.22     29.52 o 
  -4  14   5     1430.03     1501.12     46.39 o 
  -2  14   5     2474.44     2477.53     91.27 o 
   0  14   5     8208.00     8613.17    157.89 o 
   2  14   5     3135.10     3111.28     73.46 o 
   4  14   5      400.60      325.09     33.51 o 
  -3  15   5     3492.94     3541.34     81.63 o 
  -1  15   5      167.71      150.86     33.14 o 
   1  15   5     3241.37     3115.07     75.48 o 
 -12   0   6     1498.50     1614.06    114.46 o 
 -10   0   6     8494.18     8182.94    273.54 o 
  -8   0   6     9240.21     8784.56    284.12 o 
  -6   0   6      134.40      146.49     29.95 o 
  -4   0   6   157755.02   150717.25   3485.95 o 
  -2   0   6      273.71      368.56     13.04 o 
   0   0   6    88576.48    91520.60   1964.24 o 
   2   0   6    87974.13    85035.09   1500.96 o 
   4   0   6    37329.80    38794.72   1349.78 o 
   6   0   6    38123.29    38785.93    897.04 o 
   8   0   6     3308.97     3448.85     99.88 o 
  10   0   6     8670.73     8600.62    276.27 o 
 -13   1   6     3090.30     3133.71    110.33 o 
 -11   1   6     3737.92     3669.73    105.21 o 
  -9   1   6     7083.29     6867.86    165.00 o 
  -7   1   6      165.37      264.83     32.19 o 
  -5   1   6    36074.72    36514.04    787.82 o 
  -3   1   6     2365.16     2242.55     75.41 o 
  -1   1   6    27973.20    29729.72    407.43 o 
   1   1   6     7679.70     8383.10    113.00 o 
   3   1   6    22398.74    22112.58    361.43 o 
   5   1   6      334.01      352.34     18.46 o 
   7   1   6     4965.09     5157.73     94.19 o 
   9   1   6      492.64      476.67     29.74 o 
  11   1   6     4420.33     4418.10    146.41 o 
 -12   2   6     3773.44     3643.83    111.26 o 
 -10   2   6    12276.26    11747.89    268.09 o 
  -8   2   6     3868.54     3686.38     96.23 o 
  -6   2   6    11999.28    11669.27    175.90 o 
  -4   2   6     5953.62     6145.78    104.09 o 
  -2   2   6    11965.95    12351.55    153.51 o 
   0   2   6       14.50       89.66     21.34 o 
   2   2   6     6577.26     6576.54     83.56 o 
   4   2   6     3676.68     4066.38    100.59 o 
   6   2   6      465.85      454.41     26.79 o 
   8   2   6    11742.48    12151.24    206.06 o 
  10   2   6       43.44       65.46     30.65 o 
 -13   3   6      729.89     1020.04     84.18 o 
 -11   3   6       32.76       62.55     44.87 o 
  -9   3   6     9537.61     9839.92    226.49 o 
  -7   3   6    13938.55    14463.04    217.39 o 
  -5   3   6      769.60      909.92     30.61 o 
  -3   3   6      217.96      218.66     16.30 o 
  -1   3   6    77130.74    77455.40   1046.47 o 
   1   3   6     4783.21     4856.79     77.06 o 
   3   3   6     6913.27     6630.62    111.35 o 
   5   3   6     9867.93     9898.25    173.39 o 
   7   3   6     9672.06    10050.40    148.83 o 
   9   3   6      440.53      453.25     29.55 o 
  11   3   6      340.34      333.78     35.29 o 
 -12   4   6     3669.80     3613.04    113.38 o 
 -10   4   6     2592.55     2567.22     82.04 o 
  -8   4   6     2463.11     2532.35     78.41 o 
  -6   4   6    12536.13    13201.00    177.02 o 
  -4   4   6    13915.09    14859.12    185.51 o 
  -2   4   6     2875.09     2719.44     38.32 o 
   0   4   6    19394.02    19135.38    249.92 o 
   2   4   6     7437.64     7481.09    108.36 o 
   4   4   6      137.22      172.48     13.00 o 
   6   4   6    18916.46    19443.08    279.67 o 
   8   4   6      557.79      570.98     30.50 o 
  10   4   6      406.39      393.13     33.12 o 
 -11   5   6       36.11       40.34     40.96 o 
  -9   5   6      725.62      721.71     52.88 o 
  -7   5   6    25785.54    26916.40    356.64 o 
  -5   5   6      163.91      226.27     13.30 o 
  -3   5   6     4462.92     4659.31     54.81 o 
  -1   5   6    28600.29    28054.25    314.70 o 
   1   5   6     1852.56     1756.14     26.02 o 
   3   5   6     7808.92     7939.17    103.39 o 
   5   5   6    12321.16    12078.75    157.54 o 
   7   5   6     3949.55     3701.20     62.99 o 
   9   5   6     3105.80     3198.07     69.89 o 
 -12   6   6      233.64      249.95     54.56 o 
 -10   6   6       20.69       23.66     40.78 o 
  -8   6   6    11057.93    11484.82    260.82 o 
  -6   6   6     6686.02     6794.94    106.33 o 
  -4   6   6     4877.50     4900.85     67.15 o 
  -2   6   6     4840.50     4479.30     53.07 o 
   0   6   6    37689.43    37469.34    421.63 o 
   2   6   6     6501.84     6281.69     91.64 o 
   4   6   6       39.10       83.35     16.44 o 
   6   6   6    20824.43    20308.71    344.25 o 
   8   6   6      198.27      188.25     26.63 o 
  10   6   6      702.14      649.57     37.11 o 
 -11   7   6       21.02       26.22     48.95 o 
  -9   7   6    12580.22    12714.63    289.58 o 
  -7   7   6     1238.50     1306.98     29.83 o 
  -5   7   6     6545.71     7024.17    108.02 o 
  -3   7   6    13358.10    13167.54    167.75 o 
  -1   7   6      678.02      684.52     14.22 o 
   1   7   6       61.18       68.66     10.55 o 
   3   7   6     1056.87     1078.32     35.92 o 
   5   7   6     3485.75     3561.78     58.25 o 
   7   7   6      662.26      661.23     41.77 o 
   9   7   6     3810.87     3767.57     80.10 o 
 -10   8   6       50.36       41.28     44.09 o 
  -8   8   6     1336.43     1347.83     61.17 o 
  -6   8   6     5631.41     5681.60     90.37 o 
  -4   8   6     8840.93     8826.32    114.55 o 
  -2   8   6      947.15      971.51     17.37 o 
   0   8   6     3008.45     3117.27     43.15 o 
   2   8   6     8942.41     8693.81    125.00 o 
   4   8   6     6786.81     6558.11     88.43 o 
   6   8   6      704.02      667.29     27.85 o 
   8   8   6      695.93      718.58     57.43 o 
 -11   9   6     5687.67     5601.84    152.11 o 
  -9   9   6      233.90      293.63     60.85 o 
  -7   9   6     8778.61     9421.94    195.96 o 
  -5   9   6    28931.50    28520.13    419.67 o 
  -3   9   6    26522.97    26790.10    450.70 o 
  -1   9   6    28155.73    27256.70    458.42 o 
   1   9   6      432.19      438.49     25.04 o 
   3   9   6    62584.02    60020.70   1000.93 o 
   5   9   6     3689.11     3437.67     62.07 o 
   7   9   6     7328.04     7255.51    168.64 o 
   9   9   6    10922.08    10680.33    350.43 o 
 -10  10   6      894.55      930.94    106.46 o 
  -8  10   6     1517.65     1534.73     93.35 o 
  -6  10   6     3109.57     3312.88     60.55 o 
  -4  10   6     7811.89     7970.79    141.92 o 
  -2  10   6     2475.43     2544.75     56.45 o 
   0  10   6     2738.11     2691.41     58.27 o 
   2  10   6     4951.29     4905.31    134.05 o 
   4  10   6     1494.03     1461.71     42.50 o 
   6  10   6       68.19       80.31     22.60 o 
   8  10   6     1107.38     1129.12     86.11 o 
  -9  11   6    11401.57    11612.65    384.02 o 
  -7  11   6     1900.77     2025.30     54.52 o 
  -5  11   6      864.63      933.73     40.83 o 
  -3  11   6    15487.07    15216.87    261.58 o 
  -1  11   6       78.58       92.68     21.89 o 
   1  11   6      674.61      659.23     34.51 o 
   3  11   6      813.99      801.15     44.03 o 
   5  11   6      978.70      986.23     35.22 o 
   7  11   6     1748.28     1797.10     72.03 o 
  -8  12   6     2529.89     2678.43    129.52 o 
  -6  12   6     2871.32     3167.89     66.01 o 
  -4  12   6     2511.45     2521.16     60.83 o 
  -2  12   6     2506.09     2470.15     58.56 o 
   0  12   6    14118.54    13681.30    237.58 o 
   2  12   6      998.78      901.15     39.69 o 
   4  12   6      316.66      321.97     25.17 o 
   6  12   6     3929.57     3918.17    108.68 o 
  -7  13   6      943.51     1009.17     52.42 o 
  -5  13   6     1226.26     1240.29     45.21 o 
  -3  13   6      604.77      653.93     37.10 o 
  -1  13   6     2969.39     3025.03     69.26 o 
   1  13   6       81.93       56.97     26.75 o 
   3  13   6     3137.33     3102.50     71.00 o 
   5  13   6     1459.63     1525.05     47.30 o 
  -4  14   6     1934.40     2031.38     61.31 o 
  -2  14   6      410.30      407.26     37.28 o 
   0  14   6     6330.00     6327.60    121.60 o 
   2  14   6      500.02      523.57     38.03 o 
  -1  15   6     5413.97     5744.28    114.87 o 
   1  15   6       41.88      132.37     76.17 o 
 -13   1   7      120.54      216.74     58.34 o 
 -11   1   7    19146.75    18833.21    421.42 o 
  -9   1   7      903.95      793.45     53.84 o 
  -7   1   7    11539.45    11721.21    261.43 o 
  -5   1   7    48502.98    48826.96    902.67 o 
  -3   1   7    32181.38    33100.46    408.73 o 
  -1   1   7    14359.75    14024.94    221.91 o 
   1   1   7    36404.61    38155.05    543.64 o 
   3   1   7    46062.15    44717.85    730.28 o 
   5   1   7     4540.07     4730.07     84.04 o 
   7   1   7     2153.55     2270.25     52.20 o 
   9   1   7     9543.14     9727.56    169.22 o 
  11   1   7     1516.56     1546.32     72.01 o 
 -12   2   7     2695.80     2716.69     94.81 o 
 -10   2   7      146.60      189.38     37.13 o 
  -8   2   7      364.23      384.59     35.12 o 
  -6   2   7     3547.06     3409.18     93.95 o 
  -4   2   7    21160.99    21327.76    460.17 o 
  -2   2   7     7975.09     8294.58    103.92 o 
   0   2   7     2530.57     3062.00     49.60 o 
   2   2   7     3971.65     4315.87     59.91 o 
   4   2   7    28368.20    28592.84    467.44 o 
   6   2   7     1192.28     1287.86     36.89 o 
   8   2   7     2021.50     2168.24     53.72 o 
  10   2   7     3208.69     3252.73     73.04 o 
 -13   3   7     2634.75     2609.44     96.41 o 
 -11   3   7       21.56       38.75     39.46 o 
  -9   3   7     5880.39     5897.97    144.79 o 
  -7   3   7      893.47      973.18     25.80 o 
  -5   3   7      221.12      345.90     56.09 o 
  -3   3   7      208.93      227.49     13.77 o 
  -1   3   7      651.98      708.61     16.58 o 
   1   3   7    28599.66    29802.47    453.59 o 
   5   3   7    19029.89    19345.83    359.21 o 
   7   3   7    12040.91    12435.53    182.10 o 
   9   3   7     2434.20     2524.31     60.98 o 
  11   3   7     8368.21     8531.68    154.23 o 
 -12   4   7     1734.54     1787.84     98.62 o 
 -10   4   7      730.08      766.14     57.37 o 
  -8   4   7    43134.39    43677.85    945.44 o 
  -6   4   7     9305.37     9685.86    131.47 o 
  -4   4   7    42921.61    43360.88    507.02 o 
  -2   4   7    29262.94    29745.96    363.23 o 
   0   4   7    93429.76    90760.09   1374.19 o 
   2   4   7    14108.99    14591.33    231.70 o 
   4   4   7      540.96      574.41     30.26 o 
   6   4   7    28893.50    28900.20    595.58 o 
   8   4   7     1149.31     1231.51     42.94 o 
  10   4   7       26.40       58.37     32.05 o 
 -11   5   7     3041.47     3067.34     97.53 o 
  -9   5   7     7378.08     7399.15    175.84 o 
  -7   5   7    33778.56    34560.54    456.47 o 
  -5   5   7    12467.39    12355.18    166.16 o 
  -3   5   7      950.92      867.62     15.70 o 
  -1   5   7    89487.30    83097.30   1797.95 o 
   1   5   7     3315.82     3170.33     45.86 o 
   3   5   7    15359.06    15248.67    247.60 o 
   5   5   7     4761.30     4709.64     66.35 o 
   7   5   7     9696.60     9642.31    143.76 o 
   9   5   7      321.14      346.53     31.45 o 
 -12   6   7     3105.23     2892.94    100.14 o 
 -10   6   7     2852.87     2756.27     87.38 o 
  -8   6   7      140.56      217.37    109.03 o 
  -6   6   7     1099.23     1151.01     30.19 o 
  -4   6   7      631.45      762.93     18.98 o 
  -2   6   7     4330.25     4414.83     52.75 o 
   0   6   7     4864.21     4830.45     57.59 o 
   2   6   7     6541.14     6524.56    103.97 o 
   4   6   7    20830.98    20771.14    265.01 o 
   6   6   7      680.73      702.81     25.60 o 
   8   6   7     9774.20     9869.18    183.60 o 
  10   6   7     1940.24     1987.37     74.02 o 
 -11   7   7      981.56      928.33     67.32 o 
  -9   7   7      145.12      129.30     41.86 o 
  -7   7   7     2702.85     2696.39     44.97 o 
  -5   7   7    11309.54    11526.23    152.02 o 
  -3   7   7     7118.93     7268.44     84.59 o 
  -1   7   7      688.81      654.02     15.21 o 
   1   7   7      215.20      222.00     15.86 o 
   3   7   7     8439.60     8361.80    109.80 o 
   5   7   7     8515.94     8653.21    127.50 o 
   7   7   7      206.84      273.85     30.50 o 
   9   7   7        4.57        7.52     44.63 o 
 -10   8   7     5789.72     5868.52    149.62 o 
  -8   8   7     4017.79     3859.43    104.16 o 
  -6   8   7      395.95      413.06     20.08 o 
  -4   8   7    35634.04    34744.83    404.41 o 
  -2   8   7     1472.49     1403.75     22.08 o 
   0   8   7     3689.37     3657.25     45.36 o 
   2   8   7    28940.63    28138.80    392.27 o 
   4   8   7     4540.27     4373.41     62.66 o 
   6   8   7     2747.67     2890.71     66.26 o 
   8   8   7     3300.83     3291.89    130.71 o 
  -9   9   7      286.77      260.04     59.90 o 
  -7   9   7       22.32       25.31     19.21 o 
  -5   9   7      186.28      179.70     21.78 o 
  -3   9   7      666.10      705.67     32.19 o 
  -1   9   7      147.83      138.95     19.46 o 
   1   9   7       28.47       34.41     19.06 o 
   3   9   7     1779.59     1677.42     44.58 o 
   5   9   7       46.38       41.14     20.05 o 
   7   9   7      914.13      781.88     53.47 o 
 -10  10   7    10298.19    10285.58    344.29 o 
  -8  10   7     1955.92     2078.71    113.44 o 
  -6  10   7      122.80      113.31     21.22 o 
  -4  10   7    27335.55    28177.99    474.60 o 
  -2  10   7       64.55       74.71     19.86 o 
   0  10   7     1165.46     1032.37     36.88 o 
   2  10   7    27872.87    26555.85    448.16 o 
   4  10   7      487.03      414.12     22.65 o 
   6  10   7      279.53      281.21     32.90 o 
   8  10   7     5001.73     5311.38    192.19 o 
  -9  11   7        8.30       28.10     63.03 o 
  -7  11   7        0.71       10.78     23.41 o 
  -5  11   7     2382.89     2507.29     52.85 o 
  -3  11   7     2117.84     2396.40     58.00 o 
  -1  11   7      151.78      169.29     22.48 o 
   1  11   7        6.62       25.48     21.64 o 
   3  11   7     2337.32     2211.08     54.53 o 
   5  11   7     2399.88     2347.20     51.87 o 
   7  11   7      192.89      224.29     66.13 o 
  -8  12   7      271.49      421.26     71.27 o 
  -6  12   7      223.44      257.50     28.32 o 
  -4  12   7       55.67       68.40     25.90 o 
  -2  12   7      449.95      493.83     29.22 o 
   0  12   7     3959.86     3731.58     78.06 o 
   2  12   7     2525.85     2547.85     69.84 o 
   4  12   7     4073.79     4002.40     73.52 o 
   6  12   7      103.55      112.53     27.86 o 
  -7  13   7    12951.39    14572.56    493.38 o 
  -5  13   7     1574.13     1600.57     46.24 o 
  -3  13   7     1261.62     1378.89     49.13 o 
  -1  13   7    19566.85    19463.48    334.19 o 
   1  13   7     2193.82     2186.37     59.19 o 
   3  13   7     2984.30     2773.05     68.03 o 
   5  13   7     1899.78     1814.30     51.83 o 
  -4  14   7     4612.41     4941.24    103.02 o 
  -2  14   7     3601.73     3453.13     77.85 o 
   0  14   7     8987.07     9190.87    167.75 o 
   2  14   7     2702.42     2611.41     68.11 o 
 -12   0   8    15413.99    15026.13    486.32 o 
 -10   0   8    17178.51    16355.64    518.16 o 
  -8   0   8    37722.67    37123.29   1138.14 o 
  -6   0   8     3795.15     4193.38    143.74 o 
  -4   0   8   115434.96   114092.93   2000.52 o 
  -2   0   8    26582.27    28496.92    678.39 o 
   0   0   8     5027.89     5422.44    120.40 o 
   2   0   8    43279.52    42900.00    756.00 o 
   4   0   8     9000.79     9279.35    422.77 o 
   6   0   8       59.90      106.49     28.92 o 
   8   0   8     4763.15     4949.18    133.40 o 
  10   0   8     2041.47     2043.48     81.67 o 
 -13   1   8      632.22      628.15     59.84 o 
 -11   1   8     2587.20     2666.37     87.43 o 
  -9   1   8       62.86       62.21     35.26 o 
  -7   1   8     5161.28     5165.87    123.76 o 
  -5   1   8     1437.56     1416.87     32.61 o 
  -3   1   8    46887.18    48008.24    597.38 o 
  -1   1   8     1133.29     1229.40     20.77 o 
   1   1   8    21095.45    23001.43    314.83 o 
   3   1   8    19742.39    19599.76    320.46 o 
   5   1   8    12177.10    12519.72    216.52 o 
   7   1   8     1549.21     1592.42     44.50 o 
   9   1   8     2356.96     2476.95     68.46 o 
 -12   2   8        3.95       99.23     47.47 o 
 -10   2   8     1584.55     1475.42     65.22 o 
  -8   2   8       31.24       37.16     29.19 o 
  -6   2   8     9758.30     9857.66    220.69 o 
  -4   2   8      189.26      239.72     14.89 o 
  -2   2   8    20040.92    20868.50    283.65 o 
   0   2   8    21028.84    20806.92    316.69 o 
   2   2   8    34097.11    33952.13    421.70 o 
   4   2   8    32497.72    32303.77    526.98 o 
   6   2   8     1326.25     1395.36     38.81 o 
   8   2   8    31871.73    33364.23    546.82 o 
  10   2   8     1420.68     1606.27     54.98 o 
 -13   3   8     1230.26     1310.48     83.99 o 
 -11   3   8     2093.39     2022.49     81.72 o 
  -9   3   8     4293.70     4191.60    109.48 o 
  -7   3   8    18451.87    18894.33    283.06 o 
  -5   3   8     2415.24     2484.83     48.50 o 
  -3   3   8      423.32      556.53     20.75 o 
  -1   3   8    40070.69    41771.42    634.26 o 
   1   3   8     4063.63     4294.28     61.90 o 
   3   3   8      472.88      605.17     32.12 o 
   5   3   8     7783.82     7844.30    133.93 o 
   7   3   8      837.46      929.40     31.45 o 
   9   3   8      903.41     1017.18     45.07 o 
 -12   4   8     1857.31     1830.48    127.50 o 
 -10   4   8      105.38       87.54     37.39 o 
  -8   4   8    12475.56    12432.56    279.68 o 
  -6   4   8      147.07      237.14     17.38 o 
  -4   4   8     9599.30     9978.15    138.50 o 
  -2   4   8    26693.43    27332.97    367.14 o 
   0   4   8     2925.05     3036.15     50.64 o 
   2   4   8     2462.04     2406.27     38.11 o 
   4   4   8     6450.13     6313.15    108.21 o 
   6   4   8        5.15        9.90     12.34 o 
   8   4   8     1583.88     1599.31     48.31 o 
  10   4   8     2638.75     2693.45     78.78 o 
 -11   5   8     2828.10     2846.92     91.71 o 
  -9   5   8     2070.07     2171.83     74.57 o 
  -7   5   8    10741.28    10948.06    167.52 o 
  -5   5   8     4261.11     4527.39     65.50 o 
  -3   5   8      468.25      383.53     13.01 o 
  -1   5   8    34803.79    34883.42    452.48 o 
   1   5   8     2672.62     2631.26     37.44 o 
   3   5   8        1.65       27.69     17.88 o 
   5   5   8     8791.51     8717.02    129.61 o 
   7   5   8      355.33      356.99     21.83 o 
   9   5   8      307.91      253.46     30.41 o 
 -12   6   8       43.81       71.60     51.28 o 
 -10   6   8     1003.20      961.27     58.50 o 
  -8   6   8    15772.68    16140.24    358.87 o 
  -6   6   8     1080.87     1083.83     26.60 o 
  -4   6   8     1731.66     1729.62     25.09 o 
  -2   6   8     9243.10     9522.80    109.13 o 
   0   6   8    13574.65    13462.53    153.79 o 
   2   6   8      894.29      902.60     27.22 o 
   4   6   8     1568.70     1682.31     35.00 o 
   6   6   8     1278.36     1286.61     33.72 o 
   8   6   8      920.24      781.16     41.09 o 
 -11   7   8      930.50      871.67     66.86 o 
  -9   7   8      603.20      624.12     47.87 o 
  -7   7   8      707.40      829.64     30.03 o 
  -5   7   8     9138.70     9444.08    113.40 o 
  -3   7   8    13673.44    13613.96    155.09 o 
  -1   7   8      340.75      410.39     17.94 o 
   1   7   8    28819.15    27710.39    344.10 o 
   3   7   8     1456.16     1445.95     44.34 o 
   5   7   8     9316.73     9537.15    139.88 o 
   7   7   8    18080.91    18176.63    497.66 o 
   9   7   8     1909.97     1826.22    108.44 o 
 -10   8   8     1985.58     1999.31     79.88 o 
  -8   8   8     3772.08     3689.56    141.26 o 
  -6   8   8      118.94      166.66     16.05 o 
  -4   8   8    15582.08    15423.25    182.27 o 
  -2   8   8     6379.31     6369.17     75.20 o 
   0   8   8    10750.66    10387.05    119.76 o 
   2   8   8      683.43      647.86     26.38 o 
   4   8   8    22945.49    22635.79    288.86 o 
   6   8   8       36.34       58.94     20.15 o 
   8   8   8     1388.27     1570.63     94.22 o 
  -9   9   8      165.19      241.66     60.91 o 
  -7   9   8     9340.67     9917.40    152.75 o 
  -5   9   8    26153.86    26679.32    394.20 o 
  -3   9   8    11900.58    11970.31    207.02 o 
  -1   9   8    13672.63    13033.91    224.53 o 
   1   9   8     2833.93     2860.34     60.45 o 
   3   9   8     7455.74     7165.90    129.67 o 
   5   9   8      798.50      701.27     30.83 o 
   7   9   8     2284.99     2347.10     76.56 o 
 -10  10   8      675.09      738.85     80.93 o 
  -8  10   8     2069.68     2114.96    108.01 o 
  -6  10   8       11.89       39.19     21.93 o 
  -4  10   8     5277.80     5785.65    176.90 o 
  -2  10   8     1491.43     1533.77     44.31 o 
   0  10   8     6076.73     5890.10    109.34 o 
   2  10   8        7.53       93.88     52.48 o 
   4  10   8     6850.14     6623.95    107.09 o 
   6  10   8       31.40       -4.58     28.06 o 
  -9  11   8      224.68      210.61     74.38 o 
  -7  11   8     1371.94     1336.13     42.31 o 
  -5  11   8     2942.79     3222.34     62.39 o 
  -3  11   8     4122.13     4109.41     83.09 o 
  -1  11   8       14.43       37.02     28.17 o 
   1  11   8    20949.07    20438.87    348.45 o 
   3  11   8      193.35      208.42     26.70 o 
   5  11   8     7654.66     7664.01    123.65 o 
  -8  12   8     6333.86     6935.82    245.66 o 
  -6  12   8       42.37       60.90     26.15 o 
  -4  12   8      855.06      917.39     44.19 o 
  -2  12   8     3458.92     3461.52     74.94 o 
   0  12   8     5829.20     5603.77    107.35 o 
   2  12   8       68.62       76.51     31.43 o 
   4  12   8      404.47      348.57     26.88 o 
  -5  13   8     3166.13     3212.65     66.82 o 
  -3  13   8      348.83      377.63     30.73 o 
  -1  13   8     3635.11     3438.53     76.61 o 
   1  13   8     1607.55     1539.37     50.87 o 
   3  13   8      331.46      327.38     31.94 o 
  -4  14   8      405.09      449.82     35.60 o 
  -2  14   8     3142.37     3172.12     76.44 o 
   0  14   8      671.73      624.57     37.26 o 
   2  14   8      580.42      482.63     36.31 o 
 -13   1   9      244.28      326.97     55.83 o 
 -11   1   9    12268.57    12270.69    283.28 o 
  -9   1   9     1804.60     1813.17     68.14 o 
  -7   1   9      100.09      103.58     25.44 o 
  -5   1   9    44295.38    43660.55   1089.79 o 
  -3   1   9      210.54      316.86     14.08 o 
  -1   1   9     1084.43     1306.09     25.68 o 
   1   1   9    13827.16    13826.71    190.01 o 
   3   1   9      525.00      571.80     21.77 o 
   5   1   9       51.45      104.29     17.77 o 
   7   1   9     5129.47     5505.80    100.36 o 
   9   1   9     1102.35     1171.67     67.80 o 
 -12   2   9      672.08      742.32     58.58 o 
 -10   2   9     4185.87     4313.92    115.95 o 
  -8   2   9      868.94      934.93     49.15 o 
  -6   2   9     4356.63     4433.45    107.27 o 
  -4   2   9     7732.58     7722.16     98.19 o 
  -2   2   9    28896.30    29961.48    407.34 o 
   0   2   9     2767.60     2643.76     39.63 o 
   2   2   9      447.12      506.99     16.89 o 
   4   2   9    20149.32    20201.31    404.54 o 
   6   2   9     1823.52     1916.05     45.48 o 
   8   2   9      439.11      432.29     34.41 o 
  10   2   9      866.73      977.36     79.27 o 
 -13   3   9      696.50      866.90     69.24 o 
 -11   3   9       37.56       25.25     42.91 o 
  -9   3   9     7188.86     7232.80    171.53 o 
  -7   3   9    14365.51    14823.73    223.50 o 
  -5   3   9    13120.92    13034.86    206.59 o 
  -3   3   9    47381.05    47965.73    650.18 o 
  -1   3   9       62.79      110.32     13.22 o 
   1   3   9    65147.82    62521.13    856.50 o 
   3   3   9    19627.82    19715.18    409.14 o 
   5   3   9    22741.39    22993.68    382.23 o 
   7   3   9    14414.99    15098.94    219.70 o 
   9   3   9      230.89      216.94     48.84 o 
 -12   4   9     1902.67     1866.81     81.85 o 
 -10   4   9      677.42      695.27     51.56 o 
  -8   4   9    23036.17    23594.95    534.90 o 
  -6   4   9     2976.29     3115.14     54.56 o 
  -4   4   9    10205.15     9983.42    262.38 o 
  -2   4   9     3160.14     3160.44     46.68 o 
   0   4   9    17769.52    17873.37    273.40 o 
   2   4   9     4122.57     4093.42     60.44 o 
   4   4   9      208.60      197.50     31.25 o 
   6   4   9       24.13       46.47     24.86 o 
   8   4   9     4201.33     4392.09    113.59 o 
  10   4   9     3383.84     3460.83    118.25 o 
 -11   5   9     6453.20     6514.51    165.52 o 
  -9   5   9     3901.76     4027.50    108.74 o 
  -7   5   9    21143.32    21709.33    324.78 o 
  -5   5   9     2373.85     2387.85     29.03 o 
  -3   5   9     2871.18     3030.81     38.69 o 
  -1   5   9     4796.98     4824.04     62.50 o 
   1   5   9     8587.39     8493.66    124.13 o 
   3   5   9     2448.69     2464.77     49.24 o 
   5   5   9      306.70      351.63     26.89 o 
   7   5   9        0.19      -13.57     16.22 o 
   9   5   9     6115.60     6542.56    266.27 o 
 -12   6   9      263.66      286.53     50.67 o 
 -10   6   9     1920.24     2000.26     76.72 o 
  -8   6   9      208.27      268.20     36.35 o 
  -6   6   9    16085.03    16522.13    199.23 o 
  -4   6   9     4371.77     4482.98     60.63 o 
  -2   6   9    23857.51    23410.77    278.36 o 
   0   6   9    21722.00    21487.14    281.93 o 
   2   6   9     4740.51     4965.88     86.22 o 
   4   6   9    36911.77    36434.47    585.59 o 
   6   6   9      251.74      277.73     34.78 o 
   8   6   9     8491.93     8823.53    801.80 o 
 -11   7   9     2742.91     2627.45     92.45 o 
  -9   7   9     2628.03     2612.42     86.56 o 
  -7   7   9     1528.25     1596.76     39.97 o 
  -5   7   9       16.32       36.34     13.46 o 
  -3   7   9    28426.68    27891.74    314.20 o 
  -1   7   9      156.10      154.47      9.64 o 
   1   7   9    12035.09    11915.38    137.42 o 
   3   7   9    12899.50    12537.36    180.00 o 
   5   7   9     6686.99     7004.66    106.08 o 
   7   7   9      958.67     1043.03     42.63 o 
   9   7   9       61.43       33.55     49.81 o 
 -10   8   9      538.70      578.16     51.86 o 
  -8   8   9     5830.07     5854.25    203.01 o 
  -6   8   9     9747.71     9859.61    119.23 o 
  -4   8   9     7835.59     7509.28     82.83 o 
  -2   8   9     5502.38     5511.55     65.99 o 
   0   8   9     8924.13     8661.23    101.09 o 
   2   8   9     1057.81     1069.96     28.71 o 
   4   8   9     7628.11     7348.10    121.60 o 
   6   8   9     6036.02     6227.88    147.41 o 
   8   8   9     1130.81      878.16     97.38 o 
  -9   9   9      814.39      813.37     78.70 o 
  -7   9   9       17.95       37.22     20.95 o 
  -5   9   9        1.92       45.08     20.15 o 
  -3   9   9      114.36      103.88     21.23 o 
  -1   9   9        5.94       54.69     30.14 o 
   1   9   9      533.12      511.62     49.42 o 
   3   9   9      201.63      188.24     19.52 o 
   5   9   9       15.08        9.53     26.04 o 
   7   9   9        2.84       86.15     57.78 o 
  -8  10   9     1167.26     1273.12     99.94 o 
  -6  10   9     5277.93     5245.61     88.83 o 
  -4  10   9     3463.80     3625.45     74.17 o 
  -2  10   9      495.96      452.11     31.99 o 
   0  10   9     3096.78     3162.95     68.21 o 
   2  10   9     2280.50     2205.19     54.51 o 
   4  10   9      925.00      987.55     37.29 o 
   6  10   9      784.77      842.14     45.95 o 
  -9  11   9     2134.38     2327.89    130.24 o 
  -7  11   9      789.83      869.38     38.38 o 
  -5  11   9      219.61      268.59     24.59 o 
  -3  11   9     9266.09     9266.35    165.72 o 
  -1  11   9      235.07      286.53     26.21 o 
   1  11   9     2903.62     2688.57     61.86 o 
   3  11   9     1976.21     1760.10     50.73 o 
   5  11   9     7266.48     6987.78    114.94 o 
  -6  12   9    10870.40    11946.29    219.68 o 
  -4  12   9      497.09      542.00     32.07 o 
  -2  12   9     9492.04     9266.21    166.82 o 
   0  12   9    11930.84    11429.71    201.89 o 
   2  12   9     3129.66     3047.53     69.95 o 
   4  12   9    11087.81    10984.72    171.56 o 
  -5  13   9      285.20      250.94     29.17 o 
  -3  13   9      423.28      444.22     33.61 o 
  -1  13   9     4083.42     3958.39     84.82 o 
   1  13   9      948.20      972.84     46.89 o 
   3  13   9      232.83      254.66     32.71 o 
  -4  14   9     1731.89     1806.97     61.79 o 
  -2  14   9      279.43      272.57     34.82 o 
   0  14   9      732.36      602.62     35.53 o 
 -12   0  10     8106.85     8283.95    287.82 o 
 -10   0  10     4271.81     4232.94    163.72 o 
  -8   0  10      799.11      672.37     67.43 o 
  -6   0  10      698.20      427.43     30.14 o 
  -4   0  10    12004.85    12851.42    228.34 o 
  -2   0  10    27507.47    31033.59    717.97 o 
   0   0  10    14932.36    15588.49    338.83 o 
   2   0  10     2235.64     1880.25     40.19 o 
   4   0  10     1814.64     1936.72     92.04 o 
   6   0  10    56958.55    57898.96   2041.64 o 
   8   0  10     2821.81     2867.32    144.67 o 
  10   0  10     6282.93     6289.42    257.38 o 
 -13   1  10      406.92      469.22     57.59 o 
 -11   1  10     6186.15     5893.10    152.34 o 
  -9   1  10     5177.49     5144.71    128.98 o 
  -7   1  10     7015.90     7206.69    166.92 o 
  -5   1  10       26.32       27.44      9.98 o 
  -3   1  10    26934.54    26806.18    332.48 o 
  -1   1  10     4308.63     4569.02     73.58 o 
   1   1  10    21819.82    22353.76    341.69 o 
   3   1  10     3478.47     3637.97     72.17 o 
   5   1  10    10715.37    10324.35    267.81 o 
   7   1  10      871.02      918.44     61.88 o 
   9   1  10       37.74       43.08     65.55 o 
 -12   2  10     5126.57     5192.24    142.54 o 
 -10   2  10     7641.68     7537.67    180.92 o 
  -8   2  10      170.50      165.77     32.83 o 
  -6   2  10    58141.04    56829.73   1101.59 o 
  -4   2  10     4733.42     5024.82     65.81 o 
  -2   2  10    19202.07    19986.78    272.78 o 
   0   2  10    78010.40    80285.90   1274.48 o 
   2   2  10     8416.76     8281.76    116.31 o 
   4   2  10     6642.87     6715.06    185.70 o 
   6   2  10     2141.02     2104.49    100.59 o 
   8   2  10     3905.81     3982.01    124.46 o 
  10   2  10      862.05      857.63    111.60 o 
 -11   3  10      141.02      144.76     44.53 o 
  -9   3  10     6376.01     6730.09    183.93 o 
  -7   3  10    11689.51    11639.30    231.66 o 
  -5   3  10      647.13      635.76     18.69 o 
  -3   3  10     2804.75     2897.15     43.60 o 
  -1   3  10       52.95       94.55     16.25 o 
   1   3  10     7733.87     7788.07    109.23 o 
   3   3  10     8472.89     8814.36    175.22 o 
   5   3  10     1160.04     1233.06     44.68 o 
   7   3  10       24.75       42.91     40.78 o 
   9   3  10     6442.25     6804.20    260.15 o 
 -12   4  10     1510.43     1527.12     77.09 o 
 -10   4  10     2769.95     2739.72     87.11 o 
  -8   4  10     3528.02     3500.66     96.24 o 
  -6   4  10     1981.26     2164.47     38.19 o 
  -4   4  10     5798.14     5857.05     83.26 o 
  -2   4  10     3312.11     3169.13     47.33 o 
   0   4  10     5913.63     6058.15     96.37 o 
   2   4  10      526.85      497.22     19.22 o 
   4   4  10     6253.84     6177.19    145.63 o 
   6   4  10     4313.99     4525.60    184.02 o 
   8   4  10      406.79      530.43    118.83 o 
 -11   5  10        5.68       33.73     45.09 o 
  -9   5  10     6671.59     6671.74    160.87 o 
  -7   5  10       23.28       68.71     17.08 o 
  -5   5  10      619.91      620.71     18.05 o 
  -3   5  10     8319.34     8379.71    106.10 o 
  -1   5  10      391.46      413.60     18.27 o 
   1   5  10      785.85      817.63     32.61 o 
   3   5  10     7026.21     6940.97    121.87 o 
   5   5  10        1.51       40.66     19.95 o 
   7   5  10     1112.53      848.89     73.01 o 
   9   5  10     4842.97     5062.16    218.36 o 
 -12   6  10      159.60      210.04     55.32 o 
 -10   6  10      315.75      269.36     44.16 o 
  -8   6  10     4840.24     4824.51    123.49 o 
  -6   6  10     3198.28     3387.29     50.46 o 
  -4   6  10     3065.59     2954.31     38.86 o 
  -2   6  10     4117.38     4076.03     58.36 o 
   0   6  10        0.99       22.22     10.95 o 
   2   6  10     9402.89     9319.45    154.59 o 
   4   6  10     1624.45     1605.72     41.73 o 
   6   6  10      407.51      419.31     25.31 o 
   8   6  10     2984.20     3045.78    355.45 o 
 -11   7  10      253.41      301.96     48.68 o 
  -9   7  10     7303.25     7575.90    182.94 o 
  -7   7  10    11362.17    11884.52    143.06 o 
  -5   7  10    12862.23    12855.81    144.91 o 
  -3   7  10    36524.16    35548.56    399.53 o 
  -1   7  10     1676.30     1645.30     26.33 o 
   1   7  10    50472.81    48216.48    572.24 o 
   3   7  10     5150.26     5303.39     85.04 o 
   5   7  10     2513.59     2464.22     48.52 o 
   7   7  10     6440.70     6412.58    605.72 o 
 -10   8  10     8463.42     8523.92    204.44 o 
  -8   8  10      517.37      478.24     48.33 o 
  -6   8  10     6121.61     6254.45     80.55 o 
  -4   8  10     8551.27     8256.82     90.96 o 
  -2   8  10    14964.86    14812.66    168.82 o 
   0   8  10      888.46      829.52     20.31 o 
   2   8  10     1039.51     1088.78     31.31 o 
   4   8  10     7846.77     7453.88    112.06 o 
   6   8  10     1903.66     1934.82     51.61 o 
   8   8  10      183.38       97.28     64.72 o 
  -9   9  10      440.71      341.26     64.29 o 
  -7   9  10       20.70       30.72     21.89 o 
  -5   9  10     3291.92     3261.90     59.90 o 
  -3   9  10     1983.86     1979.11     49.94 o 
  -1   9  10     7544.46     7445.54    134.47 o 
   1   9  10     1213.75     1140.22     40.92 o 
   3   9  10      700.77      702.99     31.64 o 
   5   9  10     8754.28     9004.53    198.62 o 
  -8  10  10       47.76       28.29     64.74 o 
  -6  10  10     6452.33     6766.68    109.63 o 
  -4  10  10     3005.59     2922.12     56.30 o 
  -2  10  10    10521.56    10259.29    180.92 o 
   0  10  10     3788.25     3603.28     75.01 o 
   2  10  10     7120.39     6916.18    128.01 o 
   4  10  10     6171.09     6071.67    117.38 o 
   6  10  10     1850.40     1977.96     74.81 o 
  -7  11  10     9322.68     9904.36    194.24 o 
  -5  11  10     4913.21     5038.57     86.81 o 
  -3  11  10    11393.48    11152.97    196.77 o 
  -1  11  10     2800.92     2513.00     60.12 o 
   1  11  10    17857.51    17255.01    297.09 o 
   3  11  10     1179.12     1144.89     40.76 o 
   5  11  10       47.94       39.25     35.47 o 
  -6  12  10      401.69      394.79     30.45 o 
  -4  12  10      199.32      234.24     30.51 o 
  -2  12  10     1103.72     1148.81     47.57 o 
   0  12  10       90.34       73.86     28.34 o 
   2  12  10     1763.54     1770.49     54.04 o 
   4  12  10     1247.04     1162.07     48.48 o 
  -5  13  10      723.45      765.23     39.05 o 
  -3  13  10     1186.85     1274.04     51.25 o 
  -1  13  10      142.06      138.28     30.64 o 
   1  13  10      179.23      127.38     29.92 o 
  -2  14  10     1654.23     1604.19     58.34 o 
 -11   1  11      574.83      514.05     50.66 o 
  -9   1  11       90.64      108.75     35.63 o 
  -7   1  11    11105.49    11162.40    249.98 o 
  -5   1  11      400.87      479.77     17.04 o 
  -3   1  11     2994.85     3327.85     53.62 o 
  -1   1  11    32974.48    34296.25    520.14 o 
   1   1  11      672.94      693.09     22.89 o 
   3   1  11    12073.84    11614.60    297.91 o 
   5   1  11    21916.76    21041.07    532.63 o 
   7   1  11    11126.64    11334.35    297.79 o 
   9   1  11     2100.86     2202.40     94.89 o 
 -12   2  11       15.23       99.73     50.71 o 
 -10   2  11     9242.28     9363.31    219.56 o 
  -8   2  11     1031.00     1086.61     51.03 o 
  -6   2  11     2625.59     2655.34     40.46 o 
  -4   2  11    10974.02    11825.48    148.88 o 
  -2   2  11    29179.14    30123.26    410.43 o 
   0   2  11      599.33      745.96     24.04 o 
   2   2  11      290.76      323.37     27.99 o 
   4   2  11    13154.26    12455.24    319.84 o 
   6   2  11      840.05      777.74     58.03 o 
   8   2  11        8.78       21.94     46.47 o 
 -11   3  11      924.87      999.99     68.73 o 
  -9   3  11    14252.72    14769.45    331.04 o 
  -7   3  11    24085.72    24518.83    534.43 o 
  -5   3  11     3959.22     3960.99     69.34 o 
  -3   3  11    44818.81    45410.95    616.07 o 
  -1   3  11      108.96      135.87     10.80 o 
   1   3  11     8638.53     8762.66    137.37 o 
   3   3  11     1503.69     1440.72     59.33 o 
   5   3  11       60.32       36.92     32.18 o 
   7   3  11      347.12      341.93     50.85 o 
   9   3  11        3.90       -0.98     49.08 o 
 -12   4  11       64.59      127.72     52.58 o 
 -10   4  11       38.28       54.04     40.03 o 
  -8   4  11      171.28      165.34     33.10 o 
  -6   4  11    13091.33    12622.99    250.97 o 
  -4   4  11    20817.84    21079.53    286.38 o 
  -2   4  11     6714.88     6703.51     94.47 o 
   0   4  11     1033.33     1161.75     27.17 o 
   2   4  11    57568.38    54703.81    988.89 o 
   4   4  11      702.74      635.65     82.40 o 
   6   4  11     9218.94     9403.94    418.11 o 
   8   4  11     4852.09     5012.59    276.76 o 
 -11   5  11        3.89        6.79     45.08 o 
  -9   5  11       55.53       65.54     36.67 o 
  -7   5  11     2259.39     2256.53     35.98 o 
  -5   5  11     9308.72     9306.22    118.13 o 
  -3   5  11     1099.46     1129.04     23.85 o 
  -1   5  11     2974.03     3037.90     52.08 o 
   1   5  11    16545.34    16368.22    280.02 o 
   3   5  11    20067.56    18883.20    476.89 o 
   5   5  11     8744.61     9021.13    199.82 o 
   7   5  11       21.93        5.44     42.23 o 
 -10   6  11    14775.44    15038.22    340.38 o 
  -8   6  11        5.41      -20.85     22.91 o 
  -6   6  11    27690.20    27688.13    353.73 o 
  -4   6  11    12079.86    11833.65    136.95 o 
  -2   6  11    31347.23    31195.53    419.88 o 
   0   6  11    12806.26    12773.83    176.14 o 
   2   6  11      118.25      162.20     21.24 o 
   4   6  11     4428.52     4385.40     96.34 o 
   6   6  11      209.34      189.36     25.72 o 
   8   6  11       11.41       40.38     79.80 o 
 -11   7  11     2461.35     2383.56     92.49 o 
  -9   7  11     5004.10     5000.10    131.47 o 
  -7   7  11     1419.67     1355.15     36.23 o 
  -5   7  11      281.69      298.35     20.39 o 
  -3   7  11    12482.03    12139.69    137.52 o 
  -1   7  11     4390.79     4413.55     58.17 o 
   1   7  11       23.85       39.74     22.61 o 
   3   7  11      387.03      368.10     30.35 o 
   5   7  11     3849.69     3751.40     99.66 o 
   7   7  11     1769.85     1747.65    168.34 o 
 -10   8  11      161.54      232.79     60.72 o 
  -8   8  11      550.98      555.09     35.68 o 
  -6   8  11     3572.98     3718.42     51.40 o 
  -4   8  11     1150.83     1106.93     21.90 o 
  -2   8  11     2077.40     2048.71     31.10 o 
   0   8  11     4880.85     4835.14     70.43 o 
   2   8  11     1798.05     1923.68     43.94 o 
   4   8  11      218.32      202.81     24.08 o 
   6   8  11    12616.13    13558.17    345.23 o 
  -9   9  11      168.50      215.76     70.57 o 
  -7   9  11      401.93      402.24     25.88 o 
  -5   9  11        7.15       36.06     26.82 o 
  -3   9  11       60.22       35.35     22.03 o 
  -1   9  11      162.64      158.66     22.97 o 
   1   9  11      181.61      236.55     24.48 o 
   3   9  11      766.98      702.98     48.09 o 
   5   9  11       87.83       79.34     36.44 o 
  -8  10  11     2049.37     2149.02    117.79 o 
  -6  10  11     3887.90     3949.10     73.25 o 
  -4  10  11     1703.42     1730.24     43.79 o 
  -2  10  11     1659.06     1659.57     48.54 o 
   0  10  11    12137.48    11623.28    203.98 o 
   2  10  11     3274.34     3145.85     70.23 o 
   4  10  11     1108.98     1121.95     58.41 o 
   6  10  11    10273.34    10493.60    232.32 o 
  -7  11  11      179.13      282.92     29.63 o 
  -5  11  11     1225.03     1364.48     45.49 o 
  -3  11  11     9530.34     9604.05    172.80 o 
  -1  11  11     3204.03     3077.00     69.71 o 
   1  11  11     1598.06     1431.67     49.45 o 
   3  11  11     1296.32     1228.67     49.57 o 
   5  11  11     1886.57     1789.49     72.48 o 
  -6  12  11     9959.40    11037.54    310.64 o 
  -4  12  11     2597.29     2483.72     60.60 o 
  -2  12  11     1832.23     1835.61     55.45 o 
   0  12  11     4491.34     4245.70     89.66 o 
   2  12  11      200.15      167.34     30.88 o 
  -5  13  11     3909.47     4273.69     81.79 o 
  -3  13  11      463.62      488.51     59.21 o 
  -1  13  11      938.53     1026.00     49.94 o 
   1  13  11     5096.64     4998.13    102.43 o 
 -12   0  12       71.42      192.81     74.23 o 
 -10   0  12      507.94      524.96     63.58 o 
  -8   0  12    24818.27    25515.49    787.81 o 
  -6   0  12      171.40      214.97     19.85 o 
  -4   0  12    16675.10    16957.83    300.05 o 
  -2   0  12    73404.35    75475.23   1631.70 o 
   0   0  12    21901.61    23150.10    500.33 o 
   2   0  12    34623.17    34200.64    733.47 o 
   4   0  12     1729.43     1686.95     99.00 o 
   6   0  12    17347.08    17293.24    626.76 o 
   8   0  12      994.71     1151.34    109.83 o 
 -11   1  12      632.90      661.76     49.64 o 
  -9   1  12    10574.42    10580.18    242.27 o 
  -7   1  12     2403.79     2335.52     63.95 o 
  -5   1  12     8179.76     8376.72    107.44 o 
  -3   1  12    11677.10    12331.88    170.00 o 
  -1   1  12     9827.45    10016.99    155.91 o 
   1   1  12     1670.94     1847.36     37.70 o 
   3   1  12     4523.74     4408.31    123.77 o 
   5   1  12     9155.95     8483.99    225.71 o 
   7   1  12     2721.94     2709.43     97.33 o 
   9   1  12      689.72      695.56     65.68 o 
 -12   2  12     1219.07     1552.28     82.31 o 
 -10   2  12    11874.96    11795.67    270.39 o 
  -8   2  12     5609.01     5739.26    144.91 o 
  -6   2  12    23585.87    23570.29    293.69 o 
  -4   2  12     1355.08     1447.34     31.13 o 
  -2   2  12      455.58      547.72     33.12 o 
   0   2  12    10358.92    10772.26    167.46 o 
   2   2  12       52.71       82.32     15.89 o 
   4   2  12      148.84      106.66     35.18 o 
   6   2  12      428.49      298.76     41.49 o 
   8   2  12     2876.27     2958.25    146.48 o 
 -11   3  12     3118.14     3096.92     96.86 o 
  -9   3  12      303.76      349.39     40.41 o 
  -7   3  12      534.85      489.88     24.11 o 
  -5   3  12    15546.64    16409.84    205.33 o 
  -3   3  12     1404.81     1475.09     27.70 o 
  -1   3  12     5911.24     6094.13     97.81 o 
   1   3  12     3702.03     3814.96     65.30 o 
   3   3  12    23282.88    22553.95    568.63 o 
   5   3  12      648.97      604.68     51.52 o 
   7   3  12       42.72       15.87     44.32 o 
 -12   4  12        9.90       92.84     52.02 o 
 -10   4  12     1039.24     1114.94     65.27 o 
  -8   4  12      138.69      140.18     24.88 o 
  -6   4  12      304.38      323.29     17.18 o 
  -4   4  12     6708.27     6857.36     97.26 o 
  -2   4  12     5351.29     5448.67     87.89 o 
   0   4  12      276.95      342.04     22.55 o 
   2   4  12    19763.01    18864.42    290.73 o 
   4   4  12      330.92      303.16     34.86 o 
   6   4  12      795.12      884.30     47.41 o 
   8   4  12     3340.22     3472.83    241.36 o 
 -11   5  12     2018.83     2102.65    110.45 o 
  -9   5  12      355.51      350.49     42.27 o 
  -7   5  12     4406.01     4571.12     61.08 o 
  -5   5  12     2884.74     2995.62     44.43 o 
  -3   5  12     5134.25     5211.80     75.51 o 
  -1   5  12    11846.74    12224.57    189.07 o 
   1   5  12     5285.96     5133.43     84.73 o 
   3   5  12     8797.91     8201.44    215.81 o 
   5   5  12     1788.55     1840.18    100.58 o 
   7   5  12      678.61      664.37     92.44 o 
 -10   6  12     1149.62     1116.64     65.20 o 
  -8   6  12     1587.89     1609.14     40.14 o 
  -6   6  12     6499.21     6597.69     85.84 o 
  -4   6  12     6566.19     6441.90     84.24 o 
  -2   6  12     4473.31     4487.24     60.86 o 
   0   6  12      956.29     1059.05     26.72 o 
   2   6  12    18575.27    17250.24    273.34 o 
   4   6  12       46.39       98.66     55.01 o 
   6   6  12     1159.99     1106.46     51.31 o 
 -11   7  12      779.47      817.79     58.36 o 
  -9   7  12     3920.57     3952.40    117.36 o 
  -7   7  12    10169.00    10130.20    134.67 o 
  -5   7  12     2087.41     2066.94     34.51 o 
  -3   7  12      763.41      778.68     19.86 o 
  -1   7  12      400.77      394.80     18.62 o 
   1   7  12      329.76      277.63     15.97 o 
   3   7  12       62.62       44.53     25.67 o 
   5   7  12      932.78      926.05     39.93 o 
   7   7  12      661.48      654.20     68.67 o 
 -10   8  12     3312.44     3113.43    114.04 o 
  -8   8  12     2107.53     2095.21     81.87 o 
  -6   8  12     3428.90     3409.56     59.62 o 
  -4   8  12      133.88       96.40     12.01 o 
  -2   8  12     9511.86     9271.72    133.48 o 
   0   8  12      872.79      856.56     23.84 o 
   2   8  12     1651.77     1466.26     72.45 o 
   4   8  12        3.30      -23.72     22.87 o 
   6   8  12     5034.84     5095.17    196.12 o 
  -9   9  12     5178.61     5293.98    201.19 o 
  -7   9  12     4071.37     4321.61     90.87 o 
  -5   9  12     7064.66     7280.93    116.89 o 
  -3   9  12     1936.88     1852.70     49.66 o 
  -1   9  12    38404.12    37396.54    628.70 o 
   1   9  12     5261.73     4874.33    116.58 o 
   3   9  12     7252.40     7471.78    169.25 o 
   5   9  12    15862.80    16458.17    348.88 o 
  -8  10  12      599.35      631.89     74.53 o 
  -6  10  12     4740.98     4855.67     85.95 o 
  -4  10  12      124.90      144.51     23.11 o 
  -2  10  12     5873.90     5798.90    110.91 o 
   0  10  12       38.85       39.96     26.39 o 
   2  10  12     1912.38     1942.18     66.21 o 
   4  10  12      267.34      273.18     39.42 o 
  -7  11  12     9033.09     9321.37    193.28 o 
  -5  11  12      924.66      969.60     41.78 o 
  -3  11  12     1708.71     1582.40     51.62 o 
  -1  11  12     1452.93     1423.02     50.23 o 
   1  11  12      301.83      242.60     29.38 o 
   3  11  12      155.46      154.97     40.48 o 
  -6  12  12      843.39      871.92     43.21 o 
  -4  12  12     1702.29     1976.99     56.89 o 
  -2  12  12      612.23      638.59     35.71 o 
   0  12  12       29.97       30.11     29.93 o 
   2  12  12     6616.59     6840.65    131.32 o 
  -3  13  12      101.45      147.78     34.02 o 
  -1  13  12     2126.12     2093.33     62.30 o 
 -11   1  13     3448.95     3591.40    108.04 o 
  -9   1  13     3410.13     3753.61    103.68 o 
  -7   1  13    10808.78    10923.72    154.22 o 
  -5   1  13    11057.74    11345.22    148.07 o 
  -3   1  13     3177.97     3292.31     57.18 o 
  -1   1  13    32813.66    34504.11    526.32 o 
   1   1  13     1930.99     2102.37     42.05 o 
   3   1  13      416.58      316.60     34.77 o 
   5   1  13    13855.46    13153.58    340.99 o 
   7   1  13      114.27      112.41     45.86 o 
 -12   2  13       20.80       71.01     48.46 o 
 -10   2  13     8295.37     8417.08    200.25 o 
  -8   2  13     2959.08     2668.89    177.66 o 
  -6   2  13       84.38      108.61     13.56 o 
  -4   2  13      278.99      306.32     27.21 o 
  -2   2  13     5178.48     5656.43    118.55 o 
   0   2  13     8347.05     8949.84    140.68 o 
   2   2  13      838.25      777.91     56.74 o 
   4   2  13      808.34      678.14     67.31 o 
   6   2  13     3972.79     3717.28    125.29 o 
   8   2  13     1685.00     1756.89     84.60 o 
 -11   3  13     1096.72     1116.43     69.33 o 
  -9   3  13     3249.27     3226.79    117.95 o 
  -7   3  13      507.72      466.84     26.02 o 
  -5   3  13     1051.45     1250.29     25.78 o 
  -3   3  13       97.63      144.56     14.65 o 
  -1   3  13       13.16       37.07     13.69 o 
   1   3  13      410.26      417.36     21.42 o 
   3   3  13     5159.59     4672.01    132.38 o 
   5   3  13     2706.40     2525.46     91.35 o 
   7   3  13     7444.16     7489.77    303.43 o 
 -10   4  13      807.26      855.72     62.51 o 
  -8   4  13     2977.28     3078.87     57.35 o 
  -6   4  13    10176.83    10261.17    188.42 o 
  -4   4  13    28936.52    28761.14    438.44 o 
  -2   4  13     6939.32     7090.13    113.02 o 
   0   4  13     3927.45     4054.61     68.91 o 
   2   4  13    27983.23    26761.98    409.89 o 
   4   4  13      105.21       60.64     35.98 o 
   6   4  13     3309.33     3342.86    110.58 o 
   8   4  13     1960.38     2000.54    203.45 o 
 -11   5  13     5074.15     5244.81    139.13 o 
  -9   5  13     5867.56     5759.21    140.26 o 
  -7   5  13       18.41       45.08     17.57 o 
  -5   5  13    58021.69    56365.15    692.53 o 
  -3   5  13      691.70      742.25     25.81 o 
  -1   5  13    24046.35    24774.73    378.34 o 
   1   5  13    14356.41    14388.52    223.58 o 
   3   5  13    11673.95    10891.06    395.05 o 
   5   5  13     3365.49     3393.13     97.90 o 
   7   5  13       79.21       52.95     45.76 o 
 -10   6  13     6289.16     5870.43    159.74 o 
  -8   6  13       33.48       66.08     21.57 o 
  -6   6  13      118.08      108.16     14.00 o 
  -4   6  13      407.84      472.63     21.70 o 
  -2   6  13      304.49      310.76     15.66 o 
   0   6  13     2043.05     2053.15     37.91 o 
   2   6  13       42.49       24.73     18.86 o 
   4   6  13     5781.61     5895.99    318.29 o 
   6   6  13      431.36      572.01     91.14 o 
  -9   7  13     3890.88     3573.39     86.19 o 
  -7   7  13      195.18      233.23     23.92 o 
  -5   7  13       19.95       46.39     13.20 o 
  -3   7  13     2084.16     1996.85     37.14 o 
  -1   7  13     3413.59     3607.18     56.65 o 
   1   7  13     2203.50     2003.09     38.77 o 
   3   7  13      752.45      796.30     70.25 o 
   5   7  13      278.33      235.65     27.59 o 
 -10   8  13       56.86      -10.57     37.67 o 
  -8   8  13     6236.08     6118.55    126.21 o 
  -6   8  13      887.59      830.57     27.64 o 
  -4   8  13     3950.91     3867.51     59.07 o 
  -2   8  13    19762.44    19168.52    251.92 o 
   0   8  13     4134.05     3964.91     60.84 o 
   2   8  13     5962.52     5879.41    104.56 o 
   4   8  13     4084.76     3780.77     74.85 o 
   6   8  13     2190.09     2315.64     78.44 o 
  -9   9  13        0.12       79.59     71.75 o 
  -7   9  13      331.65      404.73     32.42 o 
  -5   9  13       64.56       91.22     31.21 o 
  -3   9  13      385.18      328.86     55.21 o 
  -1   9  13      908.76      806.29     63.49 o 
   1   9  13      188.34      184.42     34.98 o 
   3   9  13       62.62       32.99     34.56 o 
   5   9  13      211.86      177.85     41.33 o 
  -8  10  13    10261.22    10821.99    357.50 o 
  -6  10  13       88.54      115.12     29.45 o 
  -4  10  13     2578.22     2772.80     67.25 o 
  -2  10  13    15422.40    14803.19    289.46 o 
   0  10  13     1690.33     1574.36     60.66 o 
   2  10  13     2467.37     2448.51     78.16 o 
   4  10  13     4448.91     4589.15    120.52 o 
  -7  11  13      290.03      314.13     36.76 o 
  -5  11  13       87.05       95.81     32.29 o 
  -3  11  13       86.26      101.07     31.26 o 
  -1  11  13      986.34      924.35     43.74 o 
   1  11  13      269.40      212.32     37.42 o 
   3  11  13       27.05        2.55     37.13 o 
  -4  12  13      263.52      272.31     43.11 o 
  -2  12  13       24.95      -10.15     32.16 o 
   0  12  13      262.18      342.56     33.29 o 
 -12   0  14     2705.46     3004.50    145.98 o 
 -10   0  14     2205.57     2157.91    113.32 o 
  -8   0  14    41309.16    41014.71   2053.44 o 
  -6   0  14     4307.94     4465.20    106.93 o 
  -4   0  14     7144.29     7099.51    159.97 o 
  -2   0  14    38629.98    41268.80   1195.60 o 
   0   0  14     5735.02     6448.93    148.17 o 
   2   0  14     8669.15     8622.62    193.87 o 
   4   0  14     5342.57     4985.13    201.08 o 
   6   0  14     4163.72     4118.71    180.05 o 
 -11   1  14       32.40      114.00     45.98 o 
  -9   1  14     4770.82     4339.06    118.68 o 
  -7   1  14     4498.53     4518.48     78.06 o 
  -5   1  14     4335.74     4287.32     72.53 o 
  -3   1  14      213.06      209.19     15.97 o 
  -1   1  14    16883.48    17550.03    270.61 o 
   1   1  14     3711.05     3818.61     66.56 o 
   3   1  14     3959.87     3655.89    109.27 o 
   5   1  14        1.29      -57.84     38.56 o 
   7   1  14     6396.33     6467.24    185.77 o 
 -12   2  14     1059.61     1173.19     77.27 o 
 -10   2  14      294.77      345.24     51.22 o 
  -8   2  14      213.01      237.47     43.42 o 
  -6   2  14       38.97       89.64     28.62 o 
  -4   2  14     5382.34     5332.95     87.49 o 
  -2   2  14     5293.72     5475.74     89.80 o 
   0   2  14    19670.90    20042.18    308.19 o 
   2   2  14     1305.34     1386.48     40.31 o 
   4   2  14    22835.70    21053.82    534.54 o 
   6   2  14     2014.43     1966.61    106.56 o 
 -11   3  14     1415.78     1563.12     75.30 o 
  -9   3  14      142.84      130.56     22.26 o 
  -7   3  14      499.93      527.27     32.44 o 
  -5   3  14    21313.31    21306.56    326.55 o 
  -3   3  14      575.06      591.44     24.99 o 
  -1   3  14       88.44      160.76     34.05 o 
   1   3  14    14542.61    15179.56    297.87 o 
   3   3  14     2833.35     2898.63     92.22 o 
   5   3  14      222.30      231.02     53.23 o 
   7   3  14     1042.56      982.38     75.11 o 
 -10   4  14        4.84       16.48     24.75 o 
  -8   4  14     5013.28     4366.68    113.19 o 
  -6   4  14     8584.60     8353.76    132.20 o 
  -4   4  14     4056.46     3961.60     67.81 o 
  -2   4  14     1222.14     1252.02     30.86 o 
   0   4  14      820.15      798.15     27.04 o 
   2   4  14     4427.79     4227.52     74.00 o 
   4   4  14      639.02      593.07     88.56 o 
   6   4  14      362.46      322.82     46.94 o 
 -11   5  14     4349.94     4180.77    153.28 o 
  -9   5  14     1961.69     2076.87     77.65 o 
  -7   5  14       70.40       80.32     18.35 o 
  -5   5  14    10500.51    10473.17    167.02 o 
  -3   5  14      177.77      169.49     16.26 o 
  -1   5  14       26.01       58.33     21.44 o 
   1   5  14     8320.42     8287.56    132.61 o 
   3   5  14     1190.31      909.61    111.04 o 
   5   5  14      753.50      690.35     59.51 o 
   7   5  14     2717.46     2851.95    232.11 o 
 -10   6  14     1270.52     1144.58     48.68 o 
  -8   6  14     2170.93     2129.63     59.31 o 
  -6   6  14     4630.64     4528.25     63.43 o 
  -4   6  14    18362.61    18216.55    249.11 o 
  -2   6  14      883.95      838.97     26.53 o 
   0   6  14     1183.30     1241.05     30.34 o 
   2   6  14     5676.28     5345.93     96.77 o 
   4   6  14      520.55      455.84     41.17 o 
   6   6  14      542.18      488.53     40.37 o 
  -9   7  14      351.61      329.36     37.89 o 
  -7   7  14      145.65      120.80     20.19 o 
  -5   7  14      305.32      284.73     16.83 o 
  -3   7  14     4135.04     4118.98     63.82 o 
  -1   7  14      510.92      500.86     22.83 o 
   1   7  14     6349.33     6255.23     92.74 o 
   3   7  14     9226.52     8762.56    245.78 o 
   5   7  14     1129.59     1075.46     46.98 o 
  -8   8  14     5971.42     5900.81    177.12 o 
  -6   8  14      581.89      483.71     19.26 o 
  -4   8  14     3888.90     3870.44     70.90 o 
  -2   8  14     3297.95     3257.26     57.91 o 
   0   8  14    11030.92    10789.70    137.81 o 
   2   8  14      491.39      474.69     31.43 o 
   4   8  14     1636.21     1593.82     50.60 o 
  -7   9  14     5624.73     5941.02    177.27 o 
  -5   9  14    13032.30    12917.00    277.16 o 
  -3   9  14     1843.00     1733.47     63.18 o 
  -1   9  14    19477.18    18564.58    736.44 o 
   1   9  14     1027.01     1007.75     54.77 o 
   3   9  14       66.47       37.30     36.15 o 
  -6  10  14      229.44      140.79     39.17 o 
  -4  10  14      850.89      828.60     53.40 o 
  -2  10  14      956.80      852.93     54.83 o 
   0  10  14     3457.78     3409.13    125.07 o 
   2  10  14       64.81       28.07     39.06 o 
  -5  11  14      293.62      268.68     48.04 o 
  -3  11  14     4046.04     4081.12    161.33 o 
  -1  11  14      188.29      173.87     35.71 o 
   1  11  14     1185.80     1224.11     61.49 o 
  -2  12  14      170.61      132.94     40.41 o 
 -11   1  15      161.49       97.70     33.15 o 
  -9   1  15    11944.90    11377.20    323.45 o 
  -7   1  15      627.82      660.42     29.86 o 
  -5   1  15     1485.76     1479.63     35.80 o 
  -3   1  15    13936.12    13962.53    216.61 o 
  -1   1  15     4804.60     5050.42     84.70 o 
   1   1  15      926.99      956.48     31.32 o 
   3   1  15     5162.57     4880.15    140.19 o 
   5   1  15      519.30      472.24     47.25 o 
   7   1  15      249.19      220.26     55.40 o 
 -10   2  15      314.22      254.07     32.02 o 
  -8   2  15     5240.55     4942.41     85.24 o 
  -6   2  15     3395.25     3313.49     60.95 o 
  -4   2  15     2243.32     2191.81     44.60 o 
  -2   2  15       22.67       46.75     17.75 o 
   0   2  15    15192.72    15647.99    241.82 o 
   2   2  15      907.79      840.95     32.04 o 
   4   2  15     2570.58     2305.77    184.60 o 
   6   2  15     4233.36     4060.24    172.83 o 
 -11   3  15      101.31      153.67     37.87 o 
  -9   3  15     1566.47     1408.72     56.39 o 
  -7   3  15     6302.30     6215.01    102.55 o 
  -5   3  15      426.96      419.30     21.24 o 
  -3   3  15    28290.94    28734.81    439.18 o 
  -1   3  15    10167.41    10592.67    166.55 o 
   1   3  15     9427.45     9654.52    153.13 o 
   3   3  15    15085.22    14083.53    362.51 o 
   5   3  15      409.76      361.19     50.01 o 
 -10   4  15      140.63       98.40     32.39 o 
  -8   4  15    10125.72     9889.41    199.79 o 
  -6   4  15     8813.99     8766.85    139.29 o 
  -4   4  15     9877.19     9965.65    157.24 o 
  -2   4  15     2121.96     2177.15     44.08 o 
   0   4  15       73.35       56.04     16.72 o 
   2   4  15     3421.86     3363.49     62.88 o 
   4   4  15     3550.71     3196.04    164.76 o 
   6   4  15      357.28      338.89     50.03 o 
  -9   5  15     1610.41     1428.14     52.26 o 
  -7   5  15     1461.98     1417.11     34.43 o 
  -5   5  15     8294.32     8105.83    129.96 o 
  -3   5  15     3755.06     3927.86     68.49 o 
  -1   5  15     1008.06     1008.26     32.49 o 
   1   5  15      407.05      428.54     21.16 o 
   3   5  15     2019.41     1853.31    102.72 o 
   5   5  15     3533.88     3472.95    114.79 o 
 -10   6  15      496.46      482.34     37.84 o 
  -8   6  15     1912.40     1592.66     54.90 o 
  -6   6  15     1040.28     1100.34     31.06 o 
  -4   6  15    10585.57    10399.73    145.95 o 
  -2   6  15     1276.94     1268.77     37.48 o 
   0   6  15    19229.78    19817.80    305.82 o 
   2   6  15      302.06      251.60     24.74 o 
   4   6  15    11033.07    10979.95    353.11 o 
  -9   7  15      734.75      626.53     39.51 o 
  -7   7  15     3214.57     3069.06     65.75 o 
  -5   7  15       13.26       11.23     15.40 o 
  -3   7  15     1098.71     1000.60     30.41 o 
  -1   7  15     8847.64     9098.47    129.46 o 
   1   7  15     5027.58     5028.93     77.41 o 
   3   7  15      652.63      652.15     91.17 o 
   5   7  15      331.78      328.73     39.12 o 
  -8   8  15     7754.75     7131.83    210.15 o 
  -6   8  15     1550.90     1488.79     33.82 o 
  -4   8  15      373.86      396.35     21.67 o 
  -2   8  15     7668.47     7692.56    110.60 o 
   0   8  15      240.03      231.94     17.91 o 
   2   8  15      265.20      182.41     27.24 o 
   4   8  15     2545.77     2338.60     60.52 o 
  -7   9  15      766.91      803.34     60.50 o 
  -5   9  15       12.29        5.17     36.81 o 
  -3   9  15       19.48       -1.69     32.75 o 
  -1   9  15      228.78      184.48     35.59 o 
   1   9  15        1.90      -10.69     36.78 o 
   3   9  15       21.76       -1.26     38.02 o 
  -6  10  15       17.04       10.05     38.11 o 
  -4  10  15      361.98      361.10     88.04 o 
  -2  10  15     3495.27     3409.24     94.60 o 
   0  10  15        9.19        6.34     36.32 o 
   2  10  15      432.83      465.35     41.94 o 
  -5  11  15        3.69       -1.41     42.28 o 
  -3  11  15      471.49      513.85     52.70 o 
  -1  11  15     1225.06     1256.60     65.01 o 
 -10   0  16     1022.07      834.98     65.87 o 
  -8   0  16     9050.27     8508.38    231.12 o 
  -6   0  16      209.36      704.21     67.87 o 
  -4   0  16      284.53      255.59     27.16 o 
  -2   0  16     1139.59     1233.05     48.52 o 
   0   0  16     2087.19     2218.60     64.73 o 
   2   0  16     7505.14     7177.31    166.31 o 
   4   0  16      101.48       61.14     59.86 o 
   6   0  16     1676.13     1470.99    110.41 o 
 -11   1  16     2473.03     2242.14     71.93 o 
  -9   1  16      362.94      264.17     31.87 o 
  -7   1  16    10057.41     9565.05    151.84 o 
  -5   1  16        8.87       11.39     17.89 o 
  -3   1  16     8962.41     8939.83    142.44 o 
  -1   1  16     5335.53     5896.84     97.66 o 
   1   1  16     9562.42     9572.18    151.82 o 
   3   1  16     2857.69     2623.81     92.04 o 
   5   1  16     1048.89      919.35     68.79 o 
 -10   2  16     6549.61     6140.87    134.65 o 
  -8   2  16     2137.50     2032.17     46.68 o 
  -6   2  16     7363.42     7160.91    116.40 o 
  -4   2  16    20528.29    20471.31    314.99 o 
  -2   2  16     2700.34     2917.91     55.48 o 
   0   2  16    13553.20    14782.28    230.37 o 
   2   2  16     2479.15     2437.27     50.85 o 
   4   2  16     8114.38     7439.55    204.27 o 
   6   2  16     1888.19     1832.10     91.26 o 
 -11   3  16     3683.53     3195.84    188.47 o 
  -9   3  16      616.24      495.50     32.88 o 
  -7   3  16      492.98      557.19     28.63 o 
  -5   3  16     4376.89     4360.10     75.41 o 
  -3   3  16     3216.52     3171.88     58.71 o 
  -1   3  16      159.48      238.48     28.55 o 
   1   3  16       26.20       55.44     18.98 o 
   3   3  16      362.20      343.52     58.87 o 
   5   3  16     2923.89     2706.58    100.76 o 
 -10   4  16      179.16      143.87     32.08 o 
  -8   4  16       77.18       77.14     29.74 o 
  -6   4  16     5009.19     4808.67     82.11 o 
  -4   4  16     1100.43     1145.95     46.51 o 
  -2   4  16       66.34       74.52     17.27 o 
   0   4  16     4766.95     4716.89     81.53 o 
   2   4  16     1889.87     1708.81     42.70 o 
   4   4  16       12.52      -12.43     64.66 o 
  -9   5  16       83.02       78.01     31.43 o 
  -7   5  16     1954.71     1880.96     41.19 o 
  -5   5  16     2271.00     2244.80     47.21 o 
  -3   5  16     1582.71     1577.00     38.70 o 
  -1   5  16     3457.17     3523.37     64.13 o 
   1   5  16      683.62      710.83     31.80 o 
   3   5  16      973.07      830.09     89.85 o 
   5   5  16     1340.36     1174.75     59.67 o 
  -8   6  16      578.23      460.01     32.65 o 
  -6   6  16      200.53      151.71     19.41 o 
  -4   6  16      626.58      685.54     28.04 o 
  -2   6  16     2049.04     2082.17     44.65 o 
   0   6  16       30.01       49.97     20.14 o 
   2   6  16       15.31       33.90     22.38 o 
   4   6  16     1373.83     1332.13     59.70 o 
  -9   7  16      928.35      828.60     51.02 o 
  -7   7  16    12156.01    12034.77    153.05 o 
  -5   7  16      573.63      496.53     20.19 o 
  -3   7  16    15758.52    16036.49    221.03 o 
  -1   7  16     3215.98     3254.30     55.98 o 
   1   7  16     5050.53     5076.39     78.88 o 
   3   7  16     9649.23     9411.11    269.26 o 
  -8   8  16     3603.53     3413.26    114.25 o 
  -6   8  16     2412.74     2340.68     43.15 o 
  -4   8  16     4481.12     4399.41     63.75 o 
  -2   8  16       17.25       46.39     16.94 o 
   0   8  16     6791.38     6719.91    100.12 o 
   2   8  16       64.39       53.44     27.30 o 
  -7   9  16      967.32      992.90     66.25 o 
  -5   9  16       19.04        6.42     39.23 o 
  -3   9  16      150.65      108.88     35.98 o 
  -1   9  16       93.49       75.43     36.86 o 
   1   9  16     4311.25     4181.13    250.97 o 
  -4  10  16     3064.61     3017.27    132.39 o 
  -2  10  16      179.54      194.28     71.45 o 
   0  10  16     4817.72     4792.56    287.54 o 
  -9   1  17     2403.50     2210.22     66.01 o 
  -7   1  17       21.05       40.95     20.46 o 
  -5   1  17     5252.49     5190.83     87.89 o 
  -3   1  17     1137.76     1294.77     35.51 o 
  -1   1  17     1578.54     1448.84     37.32 o 
   1   1  17     6657.49     6860.69    113.25 o 
   3   1  17     4230.96     3915.09    120.39 o 
   5   1  17     1348.83     1121.42     74.06 o 
 -10   2  17      697.13      586.78     40.89 o 
  -8   2  17     2956.03     2825.64     57.71 o 
  -6   2  17     6540.31     6431.85    106.84 o 
  -4   2  17     1207.32     1286.71     35.90 o 
  -2   2  17       56.55       62.58     18.14 o 
   0   2  17     7423.33     8001.00    129.08 o 
   2   2  17     1290.90     1279.94     38.46 o 
   4   2  17      316.52      219.93     47.51 o 
  -9   3  17     1002.66      910.11     49.63 o 
  -7   3  17    13517.43    13239.27    206.94 o 
  -5   3  17      418.00      382.52     22.22 o 
  -3   3  17    14853.65    15151.44    236.76 o 
  -1   3  17     5294.92     5514.59     93.36 o 
   1   3  17     2720.57     2667.28     53.97 o 
   3   3  17     5363.51     4966.48    146.29 o 
   5   3  17       18.04      -31.99     46.85 o 
 -10   4  17     2219.28     2001.45     64.71 o 
  -8   4  17       16.02       28.48     22.23 o 
  -6   4  17      435.63      383.52     27.26 o 
  -4   4  17     3251.94     3104.11     59.31 o 
  -2   4  17    10340.25    10342.15    164.28 o 
   0   4  17       26.82       48.55     19.88 o 
   2   4  17     3063.47     2887.21     58.50 o 
   4   4  17     5607.61     5322.34    158.57 o 
  -9   5  17       46.57       39.09     32.40 o 
  -7   5  17       31.30       28.43     20.71 o 
  -5   5  17      146.09      101.09     20.59 o 
  -3   5  17     7651.42     7839.45    127.42 o 
  -1   5  17     3435.54     3482.61     64.43 o 
   1   5  17     4669.56     4725.10     82.91 o 
   3   5  17      412.51      328.16     54.10 o 
  -8   6  17     2462.10     2251.09     67.02 o 
  -6   6  17     8904.62     8670.19    125.34 o 
  -4   6  17     9656.57     9567.56    136.39 o 
  -2   6  17      575.31      590.25     30.89 o 
   0   6  17     9311.70     9642.11    154.52 o 
   2   6  17       68.05       49.72     34.15 o 
   4   6  17     1076.90      987.37     56.54 o 
  -7   7  17     9339.86     8772.66    115.63 o 
  -5   7  17        1.07      -12.40     19.69 o 
  -3   7  17      309.99      280.99     21.35 o 
  -1   7  17     4618.35     4566.57     72.32 o 
   1   7  17     2828.12     2848.89     53.40 o 
   3   7  17        9.77      -40.88     51.27 o 
  -6   8  17       52.21       23.94     23.79 o 
  -4   8  17     2928.76     2989.19     49.58 o 
  -2   8  17      288.01      272.33     21.73 o 
   0   8  17        4.06       15.53     21.11 o 
   2   8  17     6416.20     6306.30    137.48 o 
  -5   9  17      319.37      286.47     44.59 o 
  -3   9  17      122.74       81.65     77.60 o 
  -1   9  17      145.59      129.24     39.10 o 
   1   9  17        1.45        0.72     38.46 o 
 -10   0  18        7.05      -22.59     47.14 o 
  -8   0  18      505.58      451.94     39.48 o 
  -6   0  18    17993.82    17348.59    380.88 o 
  -4   0  18     4358.99     4301.77    107.32 o 
  -2   0  18    13901.96    14082.49    312.18 o 
   0   0  18     5939.58     6385.34    195.26 o 
   2   0  18    21611.16    22085.07    917.54 o 
   4   0  18     3685.26     3483.38    168.53 o 
  -9   1  18      196.71      228.83     65.35 o 
  -7   1  18     8008.60     7712.71    127.08 o 
  -5   1  18      671.74      793.04     40.28 o 
  -3   1  18     2606.70     2798.86     56.01 o 
  -1   1  18       55.54       91.76     21.13 o 
   1   1  18     5046.89     5350.41     92.22 o 
   3   1  18      764.61      691.00     57.64 o 
 -10   2  18     6353.61     5840.62    132.15 o 
  -8   2  18     1498.44     1409.94     42.44 o 
  -6   2  18     1621.52     1563.07     42.46 o 
  -4   2  18    10773.25    10847.72    172.18 o 
  -2   2  18      807.86      804.21     48.20 o 
   0   2  18     1049.57     1156.63     36.61 o 
   2   2  18      516.42      490.36     34.89 o 
   4   2  18      219.77      157.71     61.42 o 
  -9   3  18     2167.94     2036.97     65.84 o 
  -7   3  18      500.63      517.45     26.58 o 
  -5   3  18       85.54       56.87     20.75 o 
  -3   3  18     3898.04     4123.44     73.47 o 
  -1   3  18     6751.75     6994.17    115.56 o 
   1   3  18      486.76      475.82     26.05 o 
   3   3  18      326.71      277.07     65.01 o 
  -8   4  18     1182.53     1126.43     42.04 o 
  -6   4  18      292.86      199.33     22.60 o 
  -4   4  18       37.16       25.13     20.85 o 
  -2   4  18     4547.77     4627.76     80.88 o 
   0   4  18      144.63      203.67     23.36 o 
   2   4  18     1581.51     1755.98     48.16 o 
   4   4  18     2236.28     2098.40     95.24 o 
  -9   5  18     1626.12     1601.09     60.99 o 
  -7   5  18     1033.15      941.89     36.19 o 
  -5   5  18     1015.03      936.87     35.49 o 
  -3   5  18     1124.12     1076.54     36.80 o 
  -1   5  18     4412.29     4748.52     83.86 o 
   1   5  18      415.46      435.71     29.54 o 
   3   5  18        9.40       24.75    101.88 o 
  -8   6  18     1611.05     1475.15     58.77 o 
  -6   6  18       82.32      102.92     22.55 o 
  -4   6  18       19.50       24.51     20.74 o 
  -2   6  18    10660.72    11208.54    177.76 o 
   0   6  18       81.63       79.28     23.70 o 
   2   6  18      256.67      201.32     34.14 o 
  -7   7  18     4524.18     4674.82     69.76 o 
  -5   7  18      905.07      906.43     35.20 o 
  -3   7  18     3590.76     3644.59     62.17 o 
  -1   7  18      944.58     1062.67     35.13 o 
   1   7  18       49.77       63.43     24.84 o 
  -6   8  18     4203.55     4143.91     79.17 o 
  -4   8  18       34.87       30.32     22.12 o 
  -2   8  18     1457.95     1577.30     40.93 o 
   0   8  18     2634.90     2774.59     53.99 o 
  -3   9  18      464.85      427.19     67.57 o 
  -9   1  19     1282.58     1167.72     55.60 o 
  -7   1  19       97.76       53.76     24.94 o 
  -5   1  19    10839.61    11017.56    175.53 o 
  -3   1  19      648.89      641.77     33.39 o 
  -1   1  19      840.53      833.47     35.60 o 
   1   1  19    10728.36    11401.74    181.24 o 
   3   1  19        6.67      -38.31     45.49 o 
  -8   2  19      749.47      637.38     33.71 o 
  -6   2  19     3785.86     3792.72     72.11 o 
  -4   2  19       14.99       14.80     23.17 o 
  -2   2  19       33.00       49.71     22.35 o 
   0   2  19      364.98      393.81     26.17 o 
   2   2  19     1532.41     1506.62     45.39 o 
  -7   3  19     1471.11     1356.16     43.38 o 
  -5   3  19        0.47      -19.33     22.98 o 
  -3   3  19      335.71      375.12     24.54 o 
  -1   3  19      845.18      770.16     34.98 o 
   1   3  19       26.81       21.06     23.03 o 
   3   3  19     1809.08     1477.58    140.63 o 
  -8   4  19     3607.79     3649.98     72.88 o 
  -6   4  19     5346.08     5165.03     90.78 o 
  -4   4  19       19.02       -6.04     22.76 o 
  -2   4  19    16831.60    17556.79    273.17 o 
   0   4  19       47.61       42.13     23.88 o 
   2   4  19     3283.84     3244.09     80.61 o 
  -7   5  19      240.81      210.20     24.96 o 
  -5   5  19     5407.99     5316.28     92.23 o 
  -3   5  19     7174.88     7273.79    120.65 o 
  -1   5  19     6320.25     6629.59    112.28 o 
   1   5  19     4296.19     4427.23     86.20 o 
  -6   6  19      671.82      616.78     29.28 o 
  -4   6  19      831.19      819.98     34.01 o 
  -2   6  19       64.27       31.08     22.76 o 
   0   6  19       10.56       18.37     24.43 o 
  -5   7  19     1275.79     1318.16     40.87 o 
  -3   7  19        9.82        6.06     22.81 o 
  -1   7  19      131.37      178.93     31.87 o 
  -8   0  20     1131.69     1115.76    109.08 o 
  -6   0  20    13921.01    14477.50    323.35 o 
  -4   0  20     2533.40     2594.33     80.36 o 
  -2   0  20     7455.72     7506.10    176.62 o 
   0   0  20     2535.65     2776.15     84.11 o 
   2   0  20    10594.35    11221.62    570.31 o 
  -7   1  20      794.96      704.33     36.20 o 
  -5   1  20     5730.02     5595.91     97.49 o 
  -3   1  20      258.87      249.40     25.28 o 
  -1   1  20     1999.38     1959.48     49.27 o 
   1   1  20     1199.05     1427.50     45.03 o 
  -8   2  20        0.55      -36.53     31.53 o 
  -6   2  20      299.71      263.24     26.68 o 
  -4   2  20      414.66      289.93     25.29 o 
  -2   2  20      368.59      357.54     25.84 o 
   0   2  20     6177.98     6292.16    163.59 o 
   2   2  20      236.20      223.91     29.32 o 
  -7   3  20       29.94       24.83     25.82 o 
  -5   3  20     1076.31     1051.60     40.12 o 
  -3   3  20     4313.74     4488.05     81.40 o 
  -1   3  20     3673.78     4118.78     77.54 o 
   1   3  20     1341.30     1528.04     46.59 o 
  -6   4  20     1029.39      994.80     55.26 o 
  -4   4  20      398.49      355.80     27.43 o 
  -2   4  20     1884.50     1946.22     48.19 o 
   0   4  20      946.11      981.87     39.87 o 
  -5   5  20     1076.55     1225.86     43.90 o 
  -3   5  20     2528.91     2651.81     57.91 o 
  -1   5  20      300.12      291.59     27.01 o 
  -4   6  20      292.55      296.78     25.47 o 
  -2   6  20     3633.30     3741.30     72.33 o 
  -5   1  21     2818.15     2988.45     64.43 o 
  -3   1  21      522.69      506.60     33.95 o 
  -1   1  21      183.07      197.92     27.48 o 
  -6   2  21     1082.18     1116.24     43.15 o 
  -4   2  21     4313.53     4396.07     82.44 o 
  -2   2  21        7.77      -13.16     24.36 o 
   0   2  21       23.32       52.85     25.88 o 
  -5   3  21     1812.64     1815.25     50.27 o 
  -3   3  21     2316.25     2334.22     54.75 o 
  -1   3  21     5718.02     6179.07    107.12 o 
  -4   4  21       64.73       32.66     26.10 o 
  -2   4  21     8355.18     9036.31    148.78 o 
                                                 
